# Supplementary material for: Evaluating the direct effects of childhood adiposity on adult systemic metabolism: a multivariable Mendelian randomization analysis
Source: Int J Epidemiol. 2021 Mar 30;50(5):1580–92. doi: 10.1093/ije/dyab051 (PMC8580280; doi:10.1093/ije/dyab051)
Supplement: dyab051_Supplementary_Data [file dyab051_supplementary_data.zip]

Archive with 3 entries (3 files):
- ije-2020-08-1617-File007.xlsx
- ije-2020-08-1617-File008.docx
- suppl_data.zip
