# Supplementary material for: Evaluating the direct effects of childhood adiposity on adult systemic metabolism: a multivariable Mendelian randomization analysis
Source: Int J Epidemiol. 2021 Mar 30;50(5):1580–92. doi: 10.1093/ije/dyab051 (PMC8580280; doi:10.1093/ije/dyab051)
Supplement: dyab051_Supplementary_Data [file dyab051_supplementary_data.zip › ije-2020-08-1617-File007.xlsx]

## Sheet: Index
Index
Supplementary Table S1: Genome-wide association study results for early life body size in the UK Biobank
Supplementary Table S2: Genome-wide association study results for adulthood body size in the UK Biobank
Supplementary Table S3: F-statistics for univariable and multivariable Mendelian randomization analyses of early life body size
Supplementary Table S4: Comparison of genome-wide effect estimates between early life and adult body size in the UK Biobank
Supplementary Table S5: Body mass index (BMI) cutoffs for childhood obesity in the Young Finns Study (YFS)
Supplementary Table S6: A comparison of BMI cutoffs used to define body size categories in the UK Biobank and Young Finns Study
Supplementary Table S7: 126 complex traits and outcomes analyses in the hypothesis-free analysis
Supplementary Table S8: Genetic correlation results between UK Biobank GWAS and independent cohorts based on measured childhood obesity (EGG consortium) and adult body mass index (GIANT consortium)
Supplementary Table S9: Genetic instruments which provided evidence of an interaction with timepoint in the UK Biobank study
Supplementary Table S10: Univariable Mendelian randomization analysis to investigate the total effect of early life body size on 123 circulating metabolites
Supplementary Table S11: MR-Egger intercept terms to assess horizontal pleiotropy for univariable analyses of early life body size on metabolites
Supplementary Table S12: MR directionality test for univariable analyses of early life body size on metabolites
Supplementary Table S13: Observational estimates between body mass index at 3 timepoints and circulating metabolites in adulthood in the YFS cohort
Supplementary Table S14: Multivariable Mendelian randomization analysis to investigate the direct and indirect effect of early life body size on circulating metabolites
Supplementary Table S15: Sensitivity analyses using multivariable MR Egger analysis to assess the effect of both predicted early life and adult body size on metabolites5
Supplementary Table S16: Multivariable Mendelian randomization analysis applied to all 123 circulating measures
Supplementary Table S17: Univariable MR analyses to assess the effect of genetically predicted metabolites on coronary artery disease risk
Supplementary Table S18: MR-Egger intercept terms to assess horizontal pleiotropy for univariable analyses of metabolites on coronary artery disease risk
Supplementary Table S19: MR directionality test for univariable analyses of metabolites on coronary artery disease risk
Supplementary Table S20: Univariable MR analyses to assess the effect of all 117 genetically predicted metabolites which could be instrumented on coronary artery disease risk
Supplementary Table S21: Univariable MR results for metabolites on breast cancer and anorexia
Supplementary Table S22: Results surviving multiple testing from our phenome-wide MR analysis
Supplementary Table S23: Multivariable MR results for early life and adult body size on outcomes highlighted in the previously undertaken univariable metabolite analysis

## Sheet: Table S1
Supplementary Table S1: Genome-wide association study results for early life body size in the UK Biobank
SNP = rs identifier of genetic variant, Beta=regression coefficient on body size, SE=standard error of the regression coefficient, P=corresponding p-value
SNP	Chromosome	Base position	Closest gene	Effect allele	Other allele	Effect allele frequency	Beta	SE	P
rs1421085	16	53800954	FTO	T	C	0.596552	-0.04742	0.00142737	5.7e-242
rs543874	1	177889480	SEC16B	A	G	0.794752	-0.04712	0.00173208	6e-163
rs10182458	2	25150641	ADCY3	A	G	0.513877	-0.03591	0.00139965	3.5e-145
rs62106258	2	417167	FAM150B	T	C	0.951459	0.080205	0.00325367	3.6e-134
rs12992672	2	632592	TMEM18	G	A	0.171864	-0.04335	0.00185227	4e-121
rs7132908	12	50263148	FAIM2	G	A	0.615537	-0.03126	0.00144009	1.6e-104
rs663129	18	57838401	MC4R	G	A	0.766595	-0.03328	0.00165555	6.8e-90
rs12042908	1	74997762	TNNI3K	A	G	0.437703	0.02746	0.0014112	2.5e-84
rs12641981	4	45179883	GNPDA2	C	T	0.565002	-0.0222	0.00141521	1.8e-55
rs55880046	16	19941557	GPRC5B	T	G	0.857664	0.029855	0.00200515	3.9e-50
rs115319174	2	207066474	GPR1	G	C	0.942407	-0.04234	0.00303598	3.3e-44
rs3798519	6	50788778	TFAP2B	A	C	0.820086	-0.02501	0.00182377	8.3e-43
rs11209943	1	72750500	NEGR1	A	G	0.396432	-0.01834	0.0014277	8.8e-38
rs8030456	15	68076856	MAP2K5	C	T	0.773633	0.021314	0.00167058	2.8e-37
rs35918296	8	76862208	HNF4G	C	T	0.586164	0.016651	0.00142402	1.4e-31
rs2238435	16	4014282	ADCY9	C	G	0.386247	-0.01648	0.00144207	3e-30
rs7550711	1	110082886	GPR61	C	T	0.973981	-0.04841	0.00441228	5.2e-28
rs4744246	9	96254464	FAM120A	A	G	0.656346	-0.01576	0.00147894	1.6e-26
rs34260097	6	100727703	SIM1	T	G	0.776056	-0.01782	0.00167858	2.5e-26
rs12798028	11	47604639	NDUFS3	C	T	0.591453	-0.01456	0.00142183	1.3e-24
rs56133711	11	27723334	BDNF	G	A	0.7406	-0.01623	0.00159852	3.1e-24
rs12110721	6	55190480	GFRAL	G	A	0.825618	-0.01894	0.00189383	1.5e-23
rs3810291	19	47569003	ZC3H4	G	A	0.324953	-0.01474	0.00149539	6.4e-23
rs12429545	13	54102206	OLFM4	G	A	0.870646	-0.02063	0.00210607	1.2e-22
rs1933437	13	28624294	FLT3	G	A	0.374865	0.014162	0.00144569	1.2e-22
rs113728099	18	58157767	MC4R	G	A	0.975264	0.043985	0.00454379	3.7e-22
rs7377083	4	102708997	BANK1	C	A	0.568979	-0.01374	0.00142539	5.3e-22
rs9265968	6	31315663	HLA-B	A	T	0.866272	-0.02013	0.00210974	1.4e-21
rs62037365	16	28868962	SH2B1	C	G	0.601978	-0.01365	0.00143018	1.4e-21
rs7239114	18	45921214	ZBTB7C	G	A	0.458349	-0.0135	0.00141729	1.7e-21
rs7719067	5	153538241	MFAP3	A	G	0.427582	0.013452	0.00141395	1.8e-21
rs1775255	6	51243035	PKHD1	G	T	0.523411	-0.01335	0.00140509	2.1e-21
rs75001243	7	93216002	GNGT1	C	T	0.640117	-0.01373	0.0014597	5.1e-21
rs9260164	6	29911684	HLA-A	C	T	0.737668	-0.01517	0.00161429	5.7e-21
rs61978655	14	30491807	PRKD1	G	A	0.961364	-0.03393	0.00364752	1.4e-20
rs16996644	20	15813475	MACROD2	C	G	0.873026	-0.01935	0.00211042	4.8e-20
rs7084503	10	2666859	PFKP	T	C	0.491843	0.012897	0.00140787	5.2e-20
rs4688359	3	61198880	FHIT	C	T	0.626072	0.013048	0.00144868	2.1e-19
rs9291816	5	63932508	RGS7BP	C	T	0.676351	0.013379	0.00149777	4.2e-19
rs12140153	1	62579891	INADL	G	T	0.905761	0.021828	0.0024546	6e-19
rs7355953	3	85792137	CADM2	T	C	0.784962	-0.01516	0.00170933	7.4e-19
rs7958241	12	49509262	LMBR1L	A	G	0.656021	-0.01306	0.00147566	8.6e-19
rs35162296	6	26318262	HIST1H4H	C	T	0.894147	-0.02006	0.00227186	1e-18
rs2767486	1	65991203	LEPR	A	G	0.797514	-0.01537	0.00174293	1.2e-18
rs41310284	10	102447647	PAX2	C	A	0.898985	0.020604	0.00234116	1.4e-18
rs1384660	2	142299735	LRP1B	G	A	0.814942	0.015805	0.00180252	1.8e-18
rs3131336	6	28831611	TRIM27	C	T	0.882895	-0.01906	0.00217729	2e-18
rs34196306	6	27425644	ZNF184	G	C	0.893449	-0.01999	0.00228695	2.3e-18
rs3129942	6	32338283	C6orf10	G	T	0.742436	-0.01394	0.00159845	2.7e-18
rs2303384	11	65640204	EFEMP2	C	T	0.359636	0.012704	0.00145732	2.9e-18
rs9603697	13	40783323	AL133318.1	C	T	0.673168	-0.01296	0.00149585	4.6e-18
rs200744777	20	6609610	BMP2	T	G	0.561375	-0.01213	0.00142165	1.5e-17
rs13254613	8	64804804	YTHDF3	A	C	0.654054	-0.01257	0.00147501	1.6e-17
rs6001872	22	40703245	TNRC6B	A	G	0.65069	0.012536	0.00147235	1.7e-17
rs13047416	21	40309436	ETS2	C	G	0.622962	0.012342	0.0014507	1.8e-17
rs796915	6	154304628	OPRM1	C	G	0.305175	-0.01291	0.00152339	2.3e-17
rs2594994	3	11339960	ATG7	T	A	0.178094	0.015449	0.00183012	3.1e-17
rs55726687	12	991306	WNK1	G	A	0.79024	-0.0145	0.00171845	3.2e-17
rs1333010	13	66205228	PCDH9	G	A	0.389639	0.012068	0.00143825	4.8e-17
rs4432271	16	20245283	GP2	C	T	0.131408	-0.01753	0.00210763	9e-17
rs78444298	1	184672098	EDEM3	G	A	0.980505	0.042032	0.00509751	1.6e-16
rs9538146	13	59199461	PCDH17	A	G	0.502937	-0.01156	0.00140654	2e-16
rs117903946	16	67449639	ZDHHC1	G	A	0.967498	-0.03225	0.00394917	3.2e-16
rs1576655	13	79587841	RBM26	A	C	0.404079	-0.01185	0.00145793	4.4e-16
rs59714050	3	141267294	RASA2	T	A	0.933673	-0.02284	0.00281497	4.9e-16
rs11215403	11	115058585	CADM1	G	A	0.757269	0.013237	0.00163438	5.5e-16
rs7656673	4	30840331	PCDH7	A	G	0.599358	-0.01156	0.00142927	6.2e-16
rs72819571	17	2170501	SMG6	G	T	0.652316	0.011864	0.00147086	7.3e-16
rs11150745	17	78757626	RPTOR	A	G	0.68227	0.012151	0.00150731	7.5e-16
rs2207894	20	54387343	CBLN4	C	T	0.808677	0.014354	0.0017812	7.7e-16
rs11642090	16	81730582	CMIP	T	C	0.626428	-0.01171	0.00145885	1e-15
rs788858	4	82138300	PRKG2	A	G	0.706844	0.012289	0.00154345	1.7e-15
rs818898	9	6970806	KDM4C	A	G	0.31586	0.012067	0.00152242	2.3e-15
rs72755233	15	100692953	ADAMTS17	G	A	0.888558	-0.01763	0.00222464	2.3e-15
rs2409743	8	11070360	XKR6	C	G	0.503174	0.01107	0.00140256	3e-15
rs12713889	2	77225361	LRRTM4	T	C	0.670052	0.011691	0.00148697	3.8e-15
rs2722406	7	24306762	NPY	C	T	0.715873	-0.01219	0.00155483	4.4e-15
rs2735556	3	88105360	CGGBP1	T	C	0.885665	0.017187	0.00219676	5.1e-15
rs13256357	8	9979535	MSRA	C	T	0.798517	-0.01367	0.00175094	5.9e-15
rs10796828	11	69490346	ORAOV1	T	G	0.365603	-0.01134	0.00145639	6.9e-15
rs2187642	12	11855624	ETV6	A	C	0.37581	-0.01118	0.00144458	1e-14
rs12606230	18	52492252	RAB27B	T	C	0.766455	-0.01272	0.001658	1.7e-14
rs6449532	5	60715446	ZSWIM6	C	T	0.63966	0.011053	0.00145717	3.3e-14
rs10896348	11	68357368	PPP6R3	T	C	0.723747	0.011868	0.00156406	3.3e-14
rs1013737	18	937050	ADCYAP1	G	C	0.506779	-0.01064	0.00140318	3.4e-14
rs17399739	10	87490850	GRID1	A	G	0.931102	-0.02096	0.00277071	3.9e-14
rs17637472	17	47461433	RP11-81K2.1	G	A	0.601401	-0.01091	0.0014437	4.2e-14
rs71231793	7	76682610	UPK3B	T	C	0.841645	-0.01538	0.00204209	5e-14
rs1199333	3	138091701	MRAS	G	T	0.184152	0.013543	0.00180308	5.9e-14
rs2034963	3	48170802	CDC25A	G	C	0.35132	0.011087	0.00147962	6.7e-14
rs39862	5	66185151	MAST4	T	C	0.717446	0.011646	0.0015571	7.5e-14
rs11777719	8	8581038	CLDN23	A	G	0.715936	-0.01167	0.0015618	7.8e-14
rs1865719	14	79923667	NRXN3	A	G	0.367072	-0.0109	0.0014606	8.5e-14
rs1342831	6	54096151	MLIP	T	C	0.942918	-0.02248	0.00301599	9e-14
rs7989098	13	27925496	GTF3A	T	C	0.258487	-0.01209	0.00162629	1e-13
rs11525873	7	138817193	TTC26	T	C	0.902215	0.017501	0.00236302	1.3e-13
rs117911387	9	130446836	STXBP1	G	A	0.953645	-0.02458	0.00333076	1.6e-13
rs2229330	1	6649228	ZBTB48	T	G	0.92759	-0.01974	0.00269425	2.3e-13
rs9438393	1	205782718	SLC41A1	A	G	0.585662	0.010349	0.0014216	3.4e-13
rs200801362	6	31555480	LST1	T	C	0.839907	-0.01885	0.00259515	3.8e-13
rs7161424	14	33309274	AKAP6	G	A	0.520764	-0.01024	0.00141773	5.2e-13
rs116399833	19	18502374	LRRC25	C	A	0.77367	-0.01231	0.00170539	5.3e-13
rs754635	3	42305131	CCK	C	G	0.113398	-0.01591	0.00220637	5.6e-13
rs1935354	9	27822531	LINGO2	T	C	0.51711	-0.01012	0.00140546	6.1e-13
rs2275241	9	129370576	LMX1B	G	A	0.628088	-0.01039	0.00144907	7.5e-13
rs12214497	6	10015908	OFCC1	G	T	0.654505	0.010517	0.00147302	9.4e-13
rs7306710	12	66376091	HMGA2	T	C	0.47969	0.009966	0.00141056	1.6e-12
rs77960	5	103964585	NUDT12	G	A	0.671971	0.010529	0.00149263	1.7e-12
rs78607331	12	57648644	R3HDM2	C	T	0.955251	-0.02388	0.00338464	1.7e-12
rs4889630	16	30877544	BCL7C	T	C	0.19996	0.012354	0.00175019	1.7e-12
rs630602	1	54728864	SSBP3	G	C	0.393414	-0.01015	0.00143978	1.8e-12
rs7606059	2	188152749	CALCRL	T	C	0.335053	-0.01051	0.0014958	2.1e-12
rs7305424	12	118399491	KSR2	A	T	0.657832	-0.01039	0.00148319	2.4e-12
rs61937656	12	39483502	CPNE8	G	A	0.773702	0.011723	0.00167816	2.8e-12
rs73422097	6	41727740	PGC	A	G	0.698774	-0.01062	0.00152472	3.3e-12
rs957512	9	120405705	TLR4	T	C	0.669786	0.010341	0.00149388	4.5e-12
rs1452991	6	141473363	NMBR	G	A	0.627782	-0.01006	0.00145817	5.3e-12
rs7619139	3	25110415	RARB	T	A	0.411293	-0.0098	0.00142677	6.5e-12
rs355748	3	153964496	ARHGEF26	G	T	0.62244	-0.00994	0.00144891	6.8e-12
rs10790809	11	126372550	KIRREL3	A	G	0.44025	-0.00967	0.00141008	7e-12
rs7012648	8	28091482	ELP3	G	A	0.414981	-0.00974	0.00142581	8.4e-12
rs947088	20	17171373	PCSK2	G	T	0.282112	-0.01062	0.00156177	1e-11
rs2968973	4	130740404	C4orf33	C	T	0.357105	0.009927	0.00146237	1.1e-11
rs3817428	15	89415247	ACAN	C	G	0.735103	-0.01075	0.00158832	1.3e-11
rs836179	12	50503082	GPD1	A	G	0.630603	0.009805	0.00145108	1.4e-11
rs7625768	3	131774642	CPNE4	G	A	0.682031	-0.01017	0.00150615	1.5e-11
rs62425398	6	166416028	PDE10A	C	A	0.893663	-0.01541	0.00228414	1.5e-11
rs11205303	1	149906413	MTMR11	T	C	0.593282	0.009582	0.00142532	1.8e-11
rs601338	19	49206674	FUT2	G	A	0.49204	0.009381	0.00139994	2.1e-11
rs6979832	7	127856276	LEP	A	G	0.503006	-0.00942	0.00140949	2.3e-11
rs112898427	2	67561335	ETAA1	C	T	0.299591	0.01034	0.00154965	2.5e-11
rs661878	11	29188691	METTL15	A	G	0.866936	0.013754	0.00206148	2.5e-11
rs1800437	19	46181392	GIPR	G	C	0.80578	0.01179	0.00176862	2.6e-11
rs7808296	7	103127620	RELN	C	T	0.684557	-0.01004	0.00150806	2.8e-11
rs146910503	2	25446473	DNMT3A	G	A	0.978757	0.033417	0.00502526	2.9e-11
rs7759938	6	105378954	LIN28B	C	T	0.321912	-0.00998	0.00149947	2.9e-11
rs7237444	18	39468982	PIK3C3	G	A	0.327748	0.010099	0.0015214	3.2e-11
rs824207	15	24007729	NDN	A	G	0.465213	-0.00931	0.00140401	3.3e-11
rs1422067	5	77424836	AP3B1	C	T	0.762745	0.01088	0.00164522	3.8e-11
rs7162542	15	84514290	ADAMTSL3	C	G	0.442849	0.009314	0.00141068	4e-11
rs2970356	15	90623540	ZNF710	C	G	0.679324	-0.01046	0.00158456	4.1e-11
rs4074404	1	187683956	PLA2G4A	T	A	0.840611	-0.01268	0.0019229	4.3e-11
rs12045879	1	15817090	CELA2B	C	T	0.686864	0.009887	0.00150652	5.3e-11
rs1808579	18	21104888	NPC1	C	T	0.517857	0.009154	0.00140367	7e-11
rs9299	17	46669430	HOXB3	C	T	0.343455	-0.00959	0.00147352	7.7e-11
rs9366803	6	32621132	HLA-DQB1	T	C	0.683074	-0.01079	0.00167142	1.1e-10
rs7020564	9	109670016	ZNF462	A	T	0.702174	0.01002	0.0015532	1.1e-10
rs28629903	12	122497001	BCL7A	T	C	0.435592	0.009091	0.00141564	1.3e-10
rs10095724	8	53739232	RB1CC1	G	A	0.637545	0.009371	0.00146096	1.4e-10
rs8048855	16	24830839	TNRC6A	G	T	0.199337	0.0113	0.00176862	1.7e-10
rs7536458	1	118864602	SPAG17	T	G	0.737635	-0.01012	0.00158868	1.9e-10
rs34517439	1	78450517	DNAJB4	C	A	0.87821	-0.01377	0.0021645	2e-10
rs8096658	18	77156537	NFATC1	C	G	0.512551	0.009024	0.00141867	2e-10
rs4958568	5	152016093	NMUR2	G	A	0.72267	0.009956	0.00156699	2.1e-10
rs7424771	2	161276378	RBMS1	G	A	0.556491	0.00893	0.00140744	2.2e-10
rs4572029	10	70889053	VPS26A	A	G	0.794818	0.011108	0.00174972	2.2e-10
rs2246623	17	74084449	EXOC7	C	T	0.553108	0.008942	0.00141021	2.3e-10
rs918472	5	170738836	TLX3	G	A	0.283869	-0.00988	0.00155984	2.4e-10
rs2141004	2	6194359	DKFZP761K2322	A	C	0.735808	0.010049	0.00158821	2.5e-10
rs10133279	14	82702712	SEL1L	C	T	0.558438	-0.00896	0.00142043	2.8e-10
rs35588936	1	155950963	ARHGEF2	C	T	0.935497	0.018081	0.00286728	2.9e-10
rs9922288	16	24550930	RBBP6	A	G	0.235517	0.010539	0.00167252	3e-10
rs77976727	8	4300554	CSMD1	C	T	0.906093	-0.0151	0.0024091	3.6e-10
rs2629881	3	59778271	FHIT	C	T	0.22119	-0.0106	0.00169243	3.8e-10
rs78907487	22	22151939	MAPK1	A	C	0.852214	-0.01237	0.00197676	3.9e-10
rs35926495	3	50255663	GNAI2	C	T	0.623257	-0.00908	0.00145444	4.3e-10
rs4985555	16	70690166	IL34	A	G	0.501462	0.008744	0.00140147	4.4e-10
rs10503246	8	4130363	CSMD1	A	G	0.708124	-0.00966	0.00154965	4.6e-10
rs262338	7	103417134	RELN	G	T	0.547323	-0.00882	0.00141558	4.7e-10
rs435775	6	97237609	GPR63	A	G	0.252094	-0.01005	0.00161541	4.9e-10
rs7753558	6	117523471	VGLL2	C	A	0.36595	0.009088	0.00146255	5.2e-10
rs7951870	11	46373311	DGKZ	T	C	0.829486	-0.01155	0.00186108	5.4e-10
rs6783281	3	84791851	CADM2	A	G	0.708451	-0.00956	0.00154078	5.5e-10
rs35189091	4	137147696	PCDH18	A	G	0.627856	0.00899	0.0014507	5.7e-10
rs1552759	12	99640557	ANKS1B	T	C	0.343693	0.00917	0.00148232	6.2e-10
rs34811474	4	25408838	ANAPC4	G	A	0.76914	0.010212	0.00166271	8.2e-10
rs2356864	1	50839740	DMRTA2	G	A	0.479203	-0.00858	0.00139949	8.8e-10
rs3810304	19	30861683	ZNF536	A	G	0.22577	0.010285	0.00167804	8.8e-10
rs7522014	1	66551759	PDE4B	A	G	0.672558	0.009307	0.00151981	9.1e-10
rs2115885	5	87598818	TMEM161B	G	A	0.791515	0.010617	0.00173406	9.2e-10
rs212517	1	21577159	ECE1	T	A	0.398321	0.008753	0.0014312	9.6e-10
rs62621197	19	8670147	ADAMTS10	C	T	0.962835	-0.02353	0.0038478	9.6e-10
rs62134189	2	45046339	CAMKMT	A	G	0.896658	0.014197	0.00232462	1e-09
rs2307111	5	75003678	POC5	T	C	0.604907	0.008736	0.00143344	1.1e-09
rs3936511	5	55860781	AC022431.2	A	G	0.808037	0.010831	0.00177725	1.1e-09
rs10234366	7	46743746	AC011294.3	G	A	0.895237	-0.01396	0.0022919	1.1e-09
rs4808961	19	19577215	GATAD2A	C	G	0.633254	0.008899	0.00145843	1.1e-09
rs117455294	20	57427951	GNAS	C	A	0.948721	0.019321	0.00317271	1.1e-09
rs4267058	11	28645584	METTL15	T	C	0.626467	0.008786	0.00144632	1.2e-09
rs3013431	1	113242488	MOV10	C	T	0.388477	0.008705	0.00143466	1.3e-09
rs2867116	2	682363	TMEM18	C	A	0.860357	-0.01227	0.00202796	1.4e-09
rs75387636	10	120278394	PRLHR	G	A	0.958457	-0.02122	0.00350991	1.5e-09
rs2281148	20	36433288	CTNNBL1	T	C	0.749285	-0.00979	0.00161914	1.5e-09
rs10860295	12	98542699	RP11-181C3.1	T	C	0.55235	-0.00852	0.00141032	1.6e-09
rs2902142	2	58849805	FANCL	C	T	0.625064	0.008713	0.00144593	1.7e-09
rs10962279	9	16103030	CCDC171	T	C	0.781672	-0.01019	0.00169453	1.8e-09
rs12817542	12	103736499	C12orf42	C	T	0.939168	-0.0176	0.00292738	1.8e-09
rs1852006	7	77829768	MAGI2	G	A	0.64299	0.008773	0.00146122	1.9e-09
rs10498713	6	22729300	HDGFL1	G	T	0.850669	-0.01178	0.00196504	2e-09
rs6457808	6	35143465	TCP11	G	T	0.981979	-0.0315	0.00526278	2.2e-09
rs7814267	8	5545084	CSMD1	A	G	0.81462	-0.01089	0.00182656	2.5e-09
rs146980124	17	44627649	LRRC37A2	A	C	0.383726	0.010241	0.00172485	2.9e-09
rs8117463	20	17231063	PCSK2	G	A	0.675262	0.0089	0.00149889	2.9e-09
rs10953577	7	108263540	DNAJB9	T	C	0.623364	-0.00858	0.00144701	3e-09
rs12748436	1	177761109	SEC16B	C	G	0.9237	-0.01561	0.002642	3.5e-09
rs4723263	7	33194826	BBS9	G	C	0.566915	-0.00833	0.00141275	3.7e-09
rs7123283	11	122809055	C11orf63	C	T	0.525219	0.008322	0.00141117	3.7e-09
rs7145052	14	92461192	TRIP11	C	T	0.549319	-0.00831	0.00140944	3.7e-09
rs67603370	17	7524504	SHBG	G	A	0.921665	-0.01583	0.00268431	3.7e-09
rs11891707	2	207120604	ZDBF2	T	C	0.864826	0.012105	0.00205431	3.8e-09
rs9652090	13	27983367	GTF3A	G	T	0.540322	-0.00833	0.00141558	4e-09
rs10842356	12	24621348	BCAT1	A	T	0.484602	0.008234	0.00140036	4.1e-09
rs62032001	16	49065630	CBLN1	A	C	0.802785	-0.0104	0.00176942	4.2e-09
rs3993347	14	103267403	TRAF3	T	C	0.352881	0.008615	0.00146845	4.4e-09
rs7633995	3	180369750	CCDC39	A	G	0.899338	-0.01448	0.00247597	4.9e-09
rs10116891	9	122651993	RP11-295D22.1	G	A	0.89905	-0.0136	0.00233545	5.8e-09
rs636402	2	219466859	RQCD1	T	C	0.395066	0.008329	0.00143111	5.9e-09
rs884152	8	25770557	EBF2	G	T	0.355895	-0.00851	0.00146322	6e-09
rs3118252	9	25115154	TUSC1	G	C	0.416563	-0.00832	0.00142927	6e-09
rs6931604	6	98578215	POU3F2	C	T	0.398855	-0.00833	0.0014327	6.2e-09
rs61936936	12	116391685	MED13L	A	T	0.900038	-0.01362	0.00234396	6.2e-09
rs9370527	6	56245812	COL21A1	G	A	0.759058	-0.00949	0.00163571	6.4e-09
rs3181269	11	33755956	CD59	C	T	0.745591	0.009327	0.0016066	6.4e-09
rs9594686	13	42723197	DGKH	C	T	0.823184	0.010701	0.00184282	6.4e-09
rs1666132	3	77649190	ROBO2	C	T	0.422104	0.008273	0.00142698	6.7e-09
rs4739558	8	38337264	FGFR1	A	G	0.399483	0.008295	0.00143069	6.7e-09
rs7354849	1	232765308	SIPA1L2	A	G	0.540843	-0.00817	0.00141027	6.8e-09
rs9611560	22	41750622	ZC3H7B	T	C	0.261198	0.009309	0.00161153	7.6e-09
rs7817581	8	143136114	TSNARE1	G	A	0.67229	0.008612	0.00149135	7.7e-09
rs7672	16	68294800	PLA2G15	C	G	0.285863	0.009004	0.00156003	7.9e-09
rs2242258	10	75607168	CAMK2G	T	C	0.741068	-0.0092	0.00159781	8.5e-09
rs1696058	12	90767159	CCER1	T	C	0.402699	0.008391	0.00145752	8.6e-09
rs7503580	17	79087036	BAIAP2	C	T	0.841844	-0.01112	0.00193305	8.9e-09
rs115359679	7	755987	PRKAR1B	C	A	0.930782	-0.01643	0.00285935	9.2e-09
rs7711823	5	158489315	EBF1	A	G	0.637547	0.008388	0.00146043	9.3e-09
rs7565437	2	65646966	SPRED2	T	C	0.590225	0.008183	0.00142584	9.5e-09
rs11256627	10	10535954	CELF2	G	A	0.295322	-0.00888	0.00154651	9.5e-09
rs11165687	1	97099767	PTBP2	C	T	0.590832	-0.00813	0.001421	1e-08
rs10937241	3	185822774	ETV5	A	G	0.160567	-0.01091	0.00190978	1.1e-08
rs12941038	17	66509143	PRKAR1A	C	T	0.769815	-0.00954	0.00166872	1.1e-08
rs4545941	19	16534207	EPS15L1	T	C	0.831369	-0.01088	0.00190325	1.1e-08
rs12308065	12	120624085	GCN1L1	A	G	0.373043	-0.00829	0.00145482	1.2e-08
rs4783789	16	51446707	SALL1	T	C	0.777678	0.009583	0.00168296	1.2e-08
rs201666051	9	20920868	FOCAD	C	T	0.618198	-0.00824	0.0014494	1.3e-08
rs1476698	2	242296449	FARP2	A	G	0.631534	0.008222	0.0014496	1.4e-08
rs71483681	11	131469205	NTM	T	C	0.487454	-0.00806	0.00142109	1.4e-08
rs2755253	1	67470843	SLC35D1	C	T	0.291714	0.008712	0.00153927	1.5e-08
rs7439324	4	44501351	KCTD8	C	T	0.837732	0.010771	0.0019031	1.5e-08
rs116293915	12	42705738	PPHLN1	C	A	0.555071	-0.008	0.00141326	1.5e-08
rs7163692	15	47932453	SEMA6D	C	G	0.649385	0.008311	0.00146823	1.5e-08
rs1177279	2	61295122	KIAA1841	A	G	0.2779	0.008831	0.00156428	1.6e-08
rs6974282	7	100098295	NYAP1	C	T	0.804155	0.010056	0.00177805	1.6e-08
rs6577497	1	8605667	RERE	A	T	0.614272	0.008072	0.00143424	1.8e-08
rs2539692	2	59841988	BCL11A	T	A	0.391021	0.008073	0.00143311	1.8e-08
rs34722008	4	38659594	AC021860.1	G	A	0.646531	0.008265	0.00146755	1.8e-08
rs1619120	9	87302196	NTRK2	A	G	0.399349	-0.00806	0.00143197	1.8e-08
rs2958542	11	62181882	SCGB1A1	C	T	0.632298	0.008239	0.00146406	1.8e-08
rs10887571	10	88030441	GRID1	C	T	0.552146	-0.00798	0.00141952	1.9e-08
rs115903965	3	66009529	MAGI1	G	A	0.975613	-0.02551	0.00454393	2e-08
rs12132598	1	115235785	AMPD1	A	G	0.667322	-0.00832	0.00148685	2.2e-08
rs2939931	10	121636406	MCMBP	T	C	0.517188	-0.00786	0.00140343	2.2e-08
rs3815156	17	29685150	NF1	A	G	0.82365	-0.01031	0.00184428	2.3e-08
rs8130408	21	39237138	KCNJ6	A	C	0.255786	-0.00901	0.00161364	2.3e-08
rs538579	3	62711674	CADPS	G	C	0.685061	-0.00842	0.00150934	2.4e-08
rs1061072	10	126684796	CTBP2	G	A	0.892937	0.012677	0.00227298	2.4e-08
rs7159126	14	93783176	BTBD7	T	C	0.716531	0.008679	0.00155446	2.4e-08
rs7217460	17	65393344	PITPNC1	G	A	0.770482	0.009368	0.00167795	2.4e-08
rs2268762	3	38516075	ACVR2B	A	G	0.388067	-0.00799	0.00143606	2.6e-08
rs1402989	3	27056851	NEK10	C	T	0.514974	-0.00779	0.00140203	2.7e-08
rs7840305	8	57168101	CHCHD7	A	G	0.62892	0.008059	0.00144985	2.7e-08
rs10841379	12	19992303	AEBP2	A	G	0.315325	-0.00839	0.00150927	2.7e-08
rs6719507	2	29733801	ALK	G	A	0.558383	0.007818	0.00140961	2.9e-08
rs11727676	4	145659064	HHIP	T	C	0.903565	0.013146	0.00237141	3e-08
rs73085586	20	22430241	FOXA2	G	A	0.798751	-0.00971	0.0017522	3e-08
rs11925138	3	131626048	CPNE4	G	A	0.904169	0.013234	0.00238955	3.1e-08
rs11040333	11	49346332	FOLH1	G	A	0.290309	-0.00855	0.00154462	3.1e-08
rs3791478	2	240064139	HDAC4	T	C	0.890549	0.012509	0.00226474	3.3e-08
rs10823504	10	72034062	NPFFR1	G	A	0.936321	0.015862	0.0028729	3.4e-08
rs594585	16	65939803	CDH5	T	G	0.408838	0.007951	0.0014401	3.4e-08
rs16839832	1	196349909	KCNT2	G	T	0.917759	-0.01408	0.00255407	3.5e-08
rs76187039	6	43233990	TTBK1	G	T	0.865193	-0.01131	0.00205092	3.5e-08
rs78420139	14	101201687	DLK1	G	A	0.944649	0.017042	0.00309099	3.5e-08
rs2175171	1	7028842	CAMTA1	G	C	0.443375	-0.00777	0.00140957	3.6e-08
rs10791902	11	67093360	SSH3	C	T	0.58767	-0.00791	0.00143682	3.6e-08
rs1000471	15	89986583	RHCG	C	T	0.783832	-0.00951	0.00172531	3.6e-08
rs4677156	3	72417857	RYBP	A	T	0.230804	0.009246	0.00167959	3.7e-08
rs9610387	22	36476762	RBFOX2	G	A	0.914436	0.013799	0.00250771	3.7e-08
rs10503555	8	15763818	TUSC3	A	G	0.5568	0.007777	0.00141489	3.9e-08
rs12601380	17	34904985	GGNBP2	A	C	0.587339	0.007798	0.00141888	3.9e-08
rs1357798	3	83780583	CADM2	C	T	0.213947	-0.00939	0.00171142	4.1e-08
rs10111937	8	54160092	OPRK1	C	T	0.699952	-0.00837	0.00152827	4.3e-08
rs68015088	18	51484010	MBD2	G	A	0.654098	0.008104	0.00147879	4.3e-08
rs62048187	15	38117049	TMCO5A	G	C	0.682898	-0.00839	0.00153213	4.4e-08
rs3774604	3	53824136	CACNA1D	C	T	0.631085	0.007935	0.00145441	4.9e-08
rs67679818	7	110672704	IMMP2L	C	T	0.417621	0.007797	0.00142961	4.9e-08

## Sheet: Table S2
Supplementary Table S2: Genome-wide association study results for adulthood body size in the UK Biobank
SNP = rs identifier of genetic variant, Beta=regression coefficient on body size, SE=standard error of the regression coefficient, P=corresponding p-value
SNP	Chromosome	Base position	Closest gene	Effect allele	Other allele	Effect allele frequency	Beta	SE	P
rs56094641	16	53806453	FTO	A	G	0.595371	-0.04652	0.00139707	4e-243
rs58084604	18	57849429	MC4R	C	T	0.766902	-0.03519	0.00162237	2.6e-104
rs374892365	2	633055	TMEM18	A	T	0.171957	-0.03645	0.00182023	3.2e-89
rs539515	1	177889025	SEC16B	A	C	0.795046	-0.03016	0.00169526	8.4e-71
rs563738408	2	420443	FAM150B	G	A	0.966108	0.063577	0.00389441	6.5e-60
rs6752378	2	25150116	ADCY3	C	A	0.513963	-0.02002	0.00136857	1.8e-48
rs6265	11	27679916	BDNF	C	T	0.811547	0.024542	0.00175291	1.5e-44
rs72892910	6	50816887	TFAP2B	G	T	0.827755	-0.02528	0.00181803	5.7e-44
rs12507026	4	45181334	GNPDA2	A	T	0.565253	-0.01867	0.00138436	1.8e-41
rs7132908	12	50263148	FAIM2	G	A	0.615537	-0.01862	0.00141036	8.4e-40
rs9843653	3	49920571	MST1R	T	C	0.488186	-0.01755	0.00137056	1.5e-37
rs7498665	16	28883241	SH2B1	A	G	0.600456	-0.01728	0.00140127	5.9e-35
rs10423928	19	46182304	GIPR	T	A	0.805697	0.020764	0.00173237	4.2e-33
rs2307111	5	75003678	POC5	T	C	0.604907	0.016755	0.00140266	6.9e-33
rs9366863	6	34688946	C6orf106	T	C	0.328032	0.017384	0.00145749	8.5e-33
rs34517439	1	78450517	DNAJB4	C	A	0.87821	-0.0247	0.00211727	1.9e-31
rs2241420	15	68082816	MAP2K5	G	A	0.774304	0.018451	0.0016375	1.9e-29
rs13107325	4	103188709	SLC39A8	C	T	0.92511	-0.02871	0.00260568	3.1e-28
rs12798028	11	47604639	NDUFS3	C	T	0.591453	-0.01503	0.00139188	3.4e-27
rs3810291	19	47569003	ZC3H4	G	A	0.324953	-0.01579	0.00146479	4.1e-27
rs3814883	16	29994922	TAOK2	C	T	0.517555	-0.01476	0.00137637	8.1e-27
rs2613499	1	72751552	NEGR1	A	G	0.808963	0.01857	0.00173761	1.2e-26
rs17770336	9	28414625	LINGO2	C	T	0.677521	-0.01552	0.00146443	3.1e-26
rs2678204	1	201800511	IPO9	T	G	0.659718	-0.01502	0.00144491	2.7e-25
rs869400	3	185826740	ETV5	T	G	0.185088	-0.01831	0.00176638	3.5e-25
rs862320	16	69651866	NFAT5	C	T	0.590358	0.014399	0.0013964	6.2e-25
rs59227842	11	43692423	HSD17B12	A	G	0.688473	-0.01524	0.00149355	1.8e-24
rs34811474	4	25408838	ANAPC4	G	A	0.76914	0.016596	0.00162688	2e-24
rs7424120	2	59313974	FANCL	C	T	0.398085	0.014201	0.0014016	4e-24
rs34898535	16	31025641	STX1B	C	T	0.622254	0.01431	0.00141495	4.8e-24
rs879620	16	4015729	ADCY9	C	T	0.386749	-0.01426	0.00141252	5.9e-24
rs236660	7	75050086	POM121C	T	C	0.428913	-0.01447	0.00143954	9.1e-24
rs1320903	3	131758077	CPNE4	G	A	0.68029	-0.01462	0.00146919	2.6e-23
rs57636386	18	58048295	MC4R	T	C	0.916171	0.024702	0.00248459	2.7e-23
rs1477290	5	87988934	MEF2C	T	C	0.862972	-0.01994	0.00200994	3.5e-23
rs41279738	1	110082551	GPR61	T	G	0.974003	-0.04278	0.00431814	3.9e-23
rs12429545	13	54102206	OLFM4	G	A	0.870646	-0.02003	0.00206205	2.6e-22
rs10146997	14	79945162	NRXN3	A	G	0.778004	-0.016	0.00165074	3.2e-22
rs4671328	2	58935282	FANCL	T	G	0.448702	0.01317	0.00138617	2.1e-21
rs17716502	8	116659731	TRPS1	C	T	0.795594	0.016236	0.00171408	2.7e-21
rs11150745	17	78757626	RPTOR	A	G	0.68227	0.013795	0.00147616	9.2e-21
rs6575340	14	94023972	UNC79	G	A	0.363991	-0.01332	0.00142984	1.2e-20
rs1788808	18	21090023	NPC1	A	G	0.505066	0.01274	0.00137473	1.9e-20
rs12253527	10	21819824	MLLT10	G	A	0.678022	-0.01361	0.00146958	2e-20
rs147730268	12	123024476	KNTC1	G	T	0.912739	0.022832	0.00248522	4e-20
rs34298980	6	40409243	LRFN2	T	C	0.491242	0.013257	0.00144434	4.4e-20
rs35957544	8	73440371	KCNB2	G	T	0.425673	0.012679	0.00139004	7.4e-20
rs3748126	7	76632736	UPK3B	C	G	0.187649	0.016523	0.00182279	1.3e-19
rs13292699	9	15910044	CCDC171	A	C	0.566335	0.012536	0.00138627	1.5e-19
rs61813324	1	156049877	MEX3A	C	T	0.864324	-0.0183	0.00202748	1.8e-19
rs12883788	14	33303540	AKAP6	C	T	0.540271	-0.01243	0.00138188	2.3e-19
rs2234458	11	65639374	EFEMP2	C	T	0.360457	0.012819	0.00142617	2.5e-19
rs66460909	20	51195387	ZFP64	G	A	0.8077	0.015693	0.00174901	2.9e-19
rs1454687	3	94038085	NSUN3	C	G	0.484614	0.012283	0.00136952	3e-19
rs1320251	17	21264396	KCNJ12	C	T	0.545301	0.012393	0.00138267	3.2e-19
rs12140153	1	62579891	INADL	G	T	0.905761	0.021447	0.00240105	4.2e-19
rs10404726	19	18834514	CRTC1	C	T	0.534535	0.012293	0.00137833	4.7e-19
rs12484438	22	40558064	TNRC6B	T	C	0.660603	0.012887	0.00145125	6.7e-19
rs403694	21	46567625	ADARB1	C	T	0.462687	-0.01218	0.00138306	1.3e-18
rs12357890	10	99762693	CRTAC1	A	G	0.442815	-0.01219	0.00138837	1.6e-18
rs8054082	16	19975418	GPR139	C	T	0.859126	0.017414	0.00199799	2.9e-18
rs9788550	14	29681138	PRKD1	G	C	0.75258	0.013787	0.00159576	5.6e-18
rs8015400	14	25930988	STXBP6	C	A	0.323165	-0.01265	0.00146766	6.9e-18
rs4790292	17	1824305	RTN4RL1	C	A	0.846299	0.016329	0.00191052	1.3e-17
rs2260051	6	31591918	PRRC2A	A	T	0.438452	-0.01174	0.00137839	1.6e-17
rs1296328	4	137083193	PCDH18	A	C	0.440914	0.011738	0.00138729	2.6e-17
rs55896564	8	11447093	BLK	G	A	0.465195	0.011697	0.00138218	2.6e-17
rs429358	19	45411941	APOE	T	C	0.845733	0.016069	0.00190178	2.9e-17
rs6938973	6	98421721	MMS22L	T	C	0.398676	-0.01181	0.00140063	3.5e-17
rs6601451	8	10243681	MSRA	C	G	0.48458	0.01157	0.00137389	3.7e-17
rs11134679	5	170623391	RANBP17	A	G	0.3153	-0.0124	0.00147968	5.2e-17
rs200119412	8	77224420	ZFHX4	T	C	0.44279	-0.01164	0.00138966	5.4e-17
rs11079849	17	47090785	IGF2BP1	C	T	0.671402	0.012234	0.00146379	6.4e-17
rs6679458	1	96946253	PTBP2	G	T	0.409353	-0.01156	0.00138957	9.1e-17
rs1167311	1	49996959	AGBL4	G	A	0.318742	0.012253	0.00147912	1.2e-16
rs6870983	5	87697533	TMEM161B	C	T	0.78596	0.013797	0.00167313	1.6e-16
rs409696	2	147900651	ACVR2A	G	A	0.423716	0.011422	0.00138666	1.8e-16
rs9317002	13	59175727	PCDH17	C	A	0.485411	-0.01138	0.00138238	1.9e-16
rs2206925	20	6634895	BMP2	T	C	0.364264	-0.01176	0.00143024	2e-16
rs149457	5	107438057	FBXL17	C	T	0.82989	0.015032	0.00182987	2.1e-16
rs28711392	11	13349559	ARNTL	T	C	0.632865	0.011779	0.00143412	2.1e-16
rs7827182	8	8380471	SGK223	G	C	0.51076	-0.01123	0.00137268	2.9e-16
rs55726687	12	991306	WNK1	G	A	0.79024	-0.01376	0.00168297	3e-16
rs4764949	12	103658096	C12orf42	A	G	0.674209	0.011935	0.00146505	3.8e-16
rs113230003	19	18460956	PGPEP1	G	A	0.739445	0.012616	0.00157671	1.2e-15
rs1576655	13	79587841	RBM26	A	C	0.404079	-0.01135	0.00142746	1.9e-15
rs7145882	14	103255461	TRAF3	T	C	0.34231	0.01146	0.00144519	2.2e-15
rs11691869	2	100805996	AFF3	C	A	0.637766	0.011231	0.00142704	3.5e-15
rs6445198	3	61219865	FHIT	G	T	0.584018	0.010961	0.00139251	3.5e-15
rs1568488	3	153657951	ARHGEF26	G	C	0.405272	-0.01103	0.00140599	4.4e-15
rs72976986	19	4050424	ZBTB7A	G	A	0.80983	0.013851	0.00176589	4.4e-15
rs11496125	7	103417557	RELN	C	T	0.5748	-0.01092	0.00139455	4.8e-15
rs1631026	2	26953850	KCNK3	C	T	0.527217	-0.0107	0.00137118	5.9e-15
rs12462975	19	30272202	CCNE1	G	A	0.67034	-0.01148	0.00146997	5.9e-15
rs815163	1	190294726	BRINP3	T	C	0.436787	0.010754	0.00137834	6.1e-15
rs12538826	7	99030228	PTCD1	T	C	0.885558	0.016759	0.00215398	7.2e-15
rs8192675	3	170724883	SLC2A2	T	C	0.711353	-0.0117	0.00150889	8.7e-15
rs41310284	10	102447647	PAX2	C	A	0.898985	0.017741	0.00229148	9.8e-15
rs6669341	1	47678458	TAL1	A	G	0.417338	0.010685	0.0013873	1.3e-14
rs4759228	12	56508409	PA2G4	G	C	0.704732	0.011615	0.00150727	1.3e-14
rs67257872	11	8530218	STK33	A	G	0.553292	0.010598	0.00137933	1.5e-14
rs12951079	17	34933059	GGNBP2	G	A	0.581219	0.010788	0.00140507	1.6e-14
rs115866895	1	1592638	SLC35E2B	A	G	0.736665	0.012019	0.0015664	1.7e-14
rs7553158	1	75005238	TNNI3K	G	A	0.437549	0.010556	0.00138011	2e-14
rs61217499	12	108417780	WSCD2	G	C	0.780037	0.012759	0.00167171	2.3e-14
rs217672	14	62361021	SYT16	A	C	0.72828	-0.01181	0.00154676	2.3e-14
rs10805383	5	63034606	HTR1A	G	A	0.519459	-0.01047	0.00137409	2.6e-14
rs183315407	1	46201427	IPP	G	A	0.959739	0.026372	0.0034926	4.3e-14
rs11633022	15	73074890	ADPGK	C	A	0.384832	-0.01089	0.0014426	4.3e-14
rs12477088	2	67841326	ETAA1	T	C	0.589752	0.010467	0.00138822	4.7e-14
rs11915747	3	85699040	CADM2	C	G	0.647257	0.010795	0.00143318	5e-14
rs3737992	1	33234128	KIAA1522	G	A	0.831	0.013732	0.00182503	5.3e-14
rs9277992	6	33312455	DAXX	G	A	0.810445	-0.01321	0.00175805	5.7e-14
rs529200	3	173114305	NLGN1	A	G	0.47215	-0.01031	0.00137304	5.8e-14
rs12149660	16	70309237	AARS	G	A	0.88505	0.016218	0.00216124	6.2e-14
rs62261477	3	48779421	IP6K2	G	C	0.917922	-0.01875	0.00250189	6.7e-14
rs2253310	6	108888593	FOXO3	C	G	0.373748	-0.01056	0.00141638	9e-14
rs724623	14	47303577	MDGA2	A	C	0.492239	0.010244	0.00137406	9e-14
rs73213484	4	28489339	RP11-180C1.1	A	T	0.858841	0.014638	0.00197063	1.1e-13
rs1222216	11	30346052	ARL14EP	C	T	0.773735	0.012152	0.00163666	1.1e-13
rs34994596	15	80991447	ABHD17C	T	C	0.702696	0.011151	0.00150201	1.1e-13
rs4658403	1	243832560	AKT3	C	T	0.166309	0.013642	0.00183985	1.2e-13
rs35809007	2	47019521	LINC01118	G	A	0.636705	0.010592	0.00142731	1.2e-13
rs1327259	6	51177811	PKHD1	A	G	0.6123	0.010449	0.00141098	1.3e-13
rs58243949	18	52509833	RAB27B	C	T	0.767269	-0.01207	0.00162981	1.3e-13
rs73026723	19	31017177	ZNF536	C	T	0.845759	0.014068	0.00190031	1.3e-13
rs215634	7	32369148	PDE1C	A	G	0.388097	0.010434	0.00141137	1.4e-13
rs412243	16	339672	AXIN1	T	C	0.621245	0.010479	0.00141618	1.4e-13
rs10756555	9	14459089	NFIB	G	A	0.539336	0.010253	0.00138891	1.6e-13
rs2343681	3	136535024	SLC35G2	G	A	0.210923	-0.01236	0.00167752	1.8e-13
rs2237025	4	55541879	KIT	T	C	0.444505	0.010243	0.00139113	1.8e-13
rs112253053	19	19425145	SUGP1	T	A	0.839148	0.013771	0.00186963	1.8e-13
rs34388845	6	28578286	SCAND3	A	G	0.786103	-0.01228	0.00166938	1.9e-13
rs4482463	2	205375909	PARD3B	C	A	0.0770298	0.018863	0.00257351	2.3e-13
rs2035936	3	141298124	RASA2	G	T	0.944091	-0.02215	0.00302303	2.3e-13
rs10174253	2	181323160	CWC22	A	C	0.718219	-0.01121	0.00153204	2.5e-13
rs35193668	13	33092929	N4BP2L2	C	T	0.63894	0.01047	0.00143054	2.5e-13
rs6798941	3	52893465	TMEM110	C	T	0.704403	-0.011	0.00150528	2.7e-13
rs3931548	9	103113652	TEX10	C	A	0.618149	-0.01051	0.0014385	2.8e-13
rs273505	19	18217147	MAST3	T	C	0.577896	-0.01013	0.00139037	3.1e-13
rs13329943	16	24733751	TNRC6A	C	T	0.268201	-0.01131	0.00155186	3.2e-13
rs111768603	3	42329113	CCK	G	T	0.890178	0.015905	0.00219022	3.8e-13
rs10821196	9	96433396	PHF2	G	A	0.317602	0.010739	0.00148333	4.5e-13
rs4962725	10	126733321	CTBP2	T	C	0.571866	-0.00997	0.00138657	6.6e-13
rs61903695	11	89922417	NAALAD2	A	G	0.745081	-0.01132	0.00157548	6.6e-13
rs3753639	1	154986091	ZBTB7B	T	C	0.756236	-0.0115	0.00160241	7.3e-13
rs2433733	2	230816703	FBXO36	G	A	0.322314	0.010504	0.00146427	7.3e-13
rs1967772	13	28036062	MTIF3	G	A	0.714944	0.010937	0.00152786	8.2e-13
rs59893724	5	80830788	SSBP2	A	G	0.756352	0.011415	0.00159677	8.7e-13
rs11607476	11	115037061	CADM1	A	C	0.51337	-0.00987	0.00138141	9.2e-13
rs1477890	4	18511738	LCORL	A	G	0.50706	-0.00978	0.00137366	1.1e-12
rs2396625	7	113028634	TSRM	T	A	0.57862	0.009936	0.0013964	1.1e-12
rs57488047	15	79403002	RASGRF1	T	C	0.5316	0.009861	0.00138545	1.1e-12
rs4648450	1	2723214	TTC34	C	A	0.533103	0.009801	0.00137971	1.2e-12
rs1451533	2	105466005	POU3F3	G	A	0.726343	-0.01097	0.00154606	1.3e-12
rs809955	4	140874760	MAML3	G	A	0.633959	0.0101	0.00142485	1.4e-12
rs1632887	6	29909217	HLA-A	T	G	0.725853	-0.01109	0.00156809	1.5e-12
rs2056477	7	2079744	MAD1L1	G	C	0.771778	0.011564	0.00163545	1.5e-12
rs55931203	17	65854602	BPTF	C	T	0.812733	-0.01256	0.00177792	1.6e-12
rs28350	3	42418446	LYZL4	A	G	0.17938	0.012636	0.00179146	1.7e-12
rs12072739	1	98315893	DPYD	A	G	0.77558	-0.01159	0.00164338	1.8e-12
rs1840660	7	114352615	FOXP2	G	A	0.611666	-0.00995	0.00141493	2e-12
rs1411432	9	16728532	BNC2	A	C	0.813835	-0.01244	0.00176815	2e-12
rs9579775	13	20616557	ZMYM2	A	C	0.864423	-0.01465	0.00208415	2.1e-12
rs7924036	10	65191645	JMJD1C	G	T	0.49667	0.009634	0.00137162	2.2e-12
rs9515446	13	112217108	RP11-65D24.2	A	G	0.552223	-0.00969	0.00138007	2.2e-12
rs13174863	5	139080745	CXXC5	A	G	0.851925	-0.01362	0.00194393	2.4e-12
rs112852122	20	47498117	ARFGEF2	G	A	0.84206	0.01337	0.00191182	2.7e-12
rs7893571	10	16750129	RSU1	G	T	0.334299	-0.01018	0.00145748	2.9e-12
rs1582931	5	122657199	CEP120	G	A	0.526852	0.009657	0.00138429	3e-12
rs1436348	3	104612668	ALCAM	A	G	0.417165	-0.00966	0.00138887	3.5e-12
rs1778830	1	156489974	IQGAP3	G	A	0.637787	-0.00991	0.00142688	3.8e-12
rs7601895	2	55281901	RTN4	C	G	0.692223	0.01031	0.00148708	4.1e-12
rs1805123	7	150645534	KCNH2	T	G	0.75472	0.011047	0.00159322	4.1e-12
rs2289379	7	44804225	ZMIZ2	C	T	0.60427	0.009759	0.00140786	4.1e-12
rs12788343	11	131452912	NTM	T	C	0.590818	-0.00965	0.00139325	4.3e-12
rs12033257	1	112318484	KCND3	A	G	0.617867	0.009803	0.0014192	4.9e-12
rs7433076	3	90234502	EPHA3	T	A	0.522565	0.009517	0.00137849	5.1e-12
rs2583410	4	102182199	PPP3CA	A	C	0.853006	-0.01335	0.00193619	5.3e-12
rs36007635	6	163009335	PARK2	G	A	0.862284	0.013712	0.00199026	5.6e-12
rs2035806	10	133984916	JAKMIP3	G	A	0.435427	0.009549	0.00138642	5.7e-12
rs71495049	10	34014435	PARD3	G	A	0.916465	-0.01707	0.00247827	5.7e-12
rs61992671	14	101531854	AL117190.3	A	G	0.507904	0.00988	0.00143461	5.7e-12
rs2875762	6	124925032	NKAIN2	G	C	0.757091	-0.01104	0.00160426	6e-12
rs1547026	6	51825622	PKHD1	T	C	0.708687	-0.01044	0.00152144	6.8e-12
rs10799778	1	23313353	LACTBL1	T	G	0.166193	0.012582	0.00183897	7.8e-12
rs34292685	11	64049021	GPR137	C	T	0.838208	0.012723	0.00185993	7.9e-12
rs396354	2	86850022	CHMP3	T	C	0.284406	0.010398	0.0015204	8e-12
rs75499503	6	26145217	HIST1H2AC	C	T	0.77991	0.011476	0.00167813	8e-12
rs2051559	4	3298800	RGS12	T	C	0.867546	-0.01386	0.00202875	8.3e-12
rs6963840	7	78144371	MAGI2	C	T	0.844199	-0.01293	0.00189361	8.5e-12
rs329118	5	133861663	JADE2	C	T	0.580515	0.009488	0.00139007	8.8e-12
rs12427047	12	90213070	ATP2B1	C	T	0.757298	0.01091	0.00159892	8.9e-12
rs4527444	4	30842780	PCDH7	A	G	0.458691	-0.00939	0.00137682	9e-12
rs3759584	14	103990799	CKB	T	C	0.636608	0.009739	0.00143449	1.1e-11
rs11782074	8	142617096	AC138647.1	G	T	0.616385	-0.00972	0.00143319	1.2e-11
rs2114210	8	95595162	KIAA1429	G	A	0.664094	-0.00986	0.00145393	1.2e-11
rs58351927	17	5297038	NUP88	A	G	0.697835	-0.01014	0.0014973	1.2e-11
rs6050446	20	25195509	ENTPD6	A	G	0.0325877	-0.02642	0.00389465	1.2e-11
rs6761463	2	50201547	NRXN1	G	C	0.1622	0.012581	0.00185776	1.3e-11
rs1458156	12	41887940	PDZRN4	C	T	0.511511	-0.00929	0.00137304	1.3e-11
rs7038966	9	73777777	TRPM3	C	T	0.588642	-0.00948	0.00140121	1.4e-11
rs559231	18	39644247	PIK3C3	G	T	0.60699	-0.00952	0.00141154	1.5e-11
rs61909165	11	134589355	AP003062.1	T	A	0.826017	-0.01226	0.00182095	1.6e-11
rs7719067	5	153538241	MFAP3	A	G	0.427582	0.00931	0.00138359	1.7e-11
rs4759073	12	54653258	CBX5	G	A	0.590095	0.009348	0.00139222	1.9e-11
rs2725371	8	30854033	PURG	A	G	0.303859	0.010038	0.0014969	2e-11
rs187067151	20	29539588	FRG1B	G	T	0.965963	0.02668	0.00397873	2e-11
rs62277889	2	198783693	PLCL1	C	T	0.703219	0.010595	0.00158158	2.1e-11
rs114593013	3	84113491	CADM2	A	G	0.941951	0.019718	0.00294476	2.1e-11
rs2712667	12	99588917	ANKS1B	G	C	0.356054	0.009624	0.00143716	2.1e-11
rs17029006	3	12329452	PPARG	C	T	0.72369	0.010397	0.0015534	2.2e-11
rs9522180	13	111970212	TEX29	C	T	0.446551	0.009236	0.00138226	2.4e-11
rs9421249	10	118623322	ENO4	C	T	0.739061	-0.01044	0.00156447	2.5e-11
rs7206608	16	82872628	CDH13	C	G	0.678317	-0.00979	0.00146872	2.6e-11
rs6507054	18	31248323	ASXL3	T	C	0.415805	-0.00928	0.00139315	2.7e-11
rs4148155	4	89054667	ABCG2	A	G	0.88671	0.014349	0.00215753	2.9e-11
rs7103389	11	881639	CHID1	T	C	0.382148	-0.00946	0.00142256	2.9e-11
rs61971082	13	86494667	SLITRK6	T	G	0.716165	-0.01013	0.00152324	3e-11
rs11000993	10	76084111	ADK	T	C	0.876132	-0.01381	0.00207909	3.1e-11
rs4806814	19	1860147	KLF16	G	A	0.84213	0.012651	0.00190443	3.1e-11
rs7519259	1	66434743	PDE4B	G	A	0.471527	-0.00914	0.00137713	3.2e-11
rs6606686	12	110903380	GPN3	G	C	0.319388	0.009748	0.00147061	3.4e-11
rs1373349	18	63282992	CDH7	C	T	0.316129	0.009806	0.00148041	3.5e-11
rs7749708	6	153375907	RGS17	C	T	0.706341	-0.00998	0.00150851	3.7e-11
rs9477762	6	18507853	RNF144B	A	T	0.945907	-0.02019	0.00305238	3.8e-11
rs7321285	13	54319327	OLFM4	A	C	0.200937	0.011348	0.00171932	4.1e-11
rs72910629	6	69761994	BAI3	A	G	0.864006	-0.01325	0.00201085	4.3e-11
rs27215	5	66219318	MAST4	C	A	0.274935	-0.01027	0.00156368	5.1e-11
rs7990098	13	96982541	HS6ST3	T	G	0.587612	-0.00916	0.00139468	5.1e-11
rs116195355	1	39941508	MACF1	C	A	0.969118	0.025959	0.00396473	5.9e-11
rs788163	2	172931559	METAP1D	A	C	0.724364	-0.01006	0.00153629	5.9e-11
rs9395520	6	13183523	PHACTR1	C	T	0.695664	0.009758	0.00149027	5.9e-11
rs17399739	10	87490850	GRID1	A	G	0.931102	-0.01775	0.00271192	5.9e-11
rs78369934	17	61739101	MAP3K3	T	C	0.945453	0.019936	0.00304655	6e-11
rs7925100	11	118941596	VPS11	G	A	0.603989	-0.00917	0.00140267	6.3e-11
rs544200874	4	20124826	SLIT2	C	T	0.91859	-0.01768	0.0027129	7.2e-11
rs80082351	3	114415926	ZBTB20	A	G	0.938199	0.018501	0.00284688	8.1e-11
rs72917533	2	175238924	CIR1	T	C	0.814306	0.011462	0.00176411	8.2e-11
rs113962925	17	46044446	CDK5RAP3	C	T	0.925586	-0.01711	0.00263645	8.6e-11
rs4916229	1	171443368	PRRC2C	C	G	0.904445	-0.01513	0.00233311	8.9e-11
rs4575195	10	114765747	TCF7L2	C	A	0.686634	0.009594	0.00147977	9e-11
rs76824303	3	62459819	CADPS	A	C	0.900098	0.01518	0.00234294	9.2e-11
rs12187066	5	88800355	MEF2C	A	G	0.678103	-0.01019	0.00157523	9.8e-11
rs10499014	6	97947755	MMS22L	C	G	0.731353	0.010046	0.00155554	1.1e-10
rs113132247	9	131026108	GOLGA2	G	A	0.846977	-0.01233	0.0019113	1.1e-10
rs3902951	14	69789755	GALNT16	T	G	0.762853	-0.01052	0.00163159	1.1e-10
rs67913249	5	43204126	NIM1K	C	G	0.658268	0.009346	0.00145015	1.2e-10
rs2866720	7	70106310	AUTS2	C	T	0.614657	-0.00913	0.0014182	1.2e-10
rs117176448	8	27261138	PTK2B	C	G	0.903818	-0.01497	0.00232404	1.2e-10
rs13218383	6	120173501	MAN1A1	C	G	0.664927	0.009318	0.00145169	1.4e-10
rs11525873	7	138817193	TTC26	T	C	0.902215	0.014829	0.00231302	1.4e-10
rs10185199	2	40282202	SLC8A1	G	A	0.71933	0.009995	0.00156387	1.6e-10
rs151252883	2	228998026	SPHKAP	T	G	0.657996	-0.00922	0.00144166	1.6e-10
rs2952863	4	130759647	C4orf33	T	G	0.291024	0.009634	0.00150661	1.6e-10
rs7038943	9	120377178	TLR4	T	C	0.661365	0.009261	0.00144711	1.6e-10
rs329651	11	133767622	IGSF9B	G	T	0.196058	-0.01109	0.00173557	1.7e-10
rs347551	5	119389031	PRR16	C	G	0.527662	-0.00889	0.00139474	1.8e-10
rs698147	5	3513485	IRX1	A	G	0.456461	0.00878	0.0013771	1.8e-10
rs2237402	7	39449768	POU6F2	G	A	0.660972	0.009228	0.00144668	1.8e-10
rs6843852	4	162132758	FSTL5	C	T	0.492297	-0.00872	0.00137121	2e-10
rs4467770	6	12086826	HIVEP1	G	A	0.268921	-0.00987	0.00155197	2e-10
rs556992087	12	124500725	FAM101A	T	C	0.777099	-0.01061	0.00166847	2e-10
rs78508049	1	210344884	SYT14	T	C	0.812371	-0.01114	0.00175359	2.1e-10
rs262956	3	183486117	YEATS2	T	G	0.353154	0.009119	0.00143655	2.2e-10
rs6583310	3	196170985	UBXN7	G	C	0.561245	-0.00878	0.0013839	2.2e-10
rs28839214	4	145313641	GYPA	G	T	0.601042	-0.00892	0.00140514	2.2e-10
rs7619139	3	25110415	RARB	T	A	0.411293	-0.00884	0.00139518	2.4e-10
rs12147845	14	101144596	DLK1	C	T	0.88381	-0.01357	0.00214705	2.6e-10
rs7182917	15	52080803	TMOD2	T	C	0.549911	0.008737	0.00138531	2.8e-10
rs36131051	3	107888841	IFT57	T	G	0.794869	0.010794	0.00171155	2.9e-10
rs1598121	3	82694710	GBE1	A	G	0.637079	-0.00896	0.00142305	3e-10
rs11223204	11	132652554	OPCML	A	G	0.565776	-0.00874	0.00138674	3e-10
rs113569731	3	47093206	SETD2	C	A	0.90585	-0.01517	0.00241102	3.1e-10
rs72652703	8	67209548	CRH	T	C	0.744433	0.009925	0.001578	3.2e-10
rs12213441	6	143208838	HIVEP2	C	T	0.770897	-0.01051	0.00167201	3.3e-10
rs72673947	8	118884379	EXT1	A	G	0.893101	-0.01402	0.00223036	3.3e-10
rs6530737	8	14095763	SGCZ	A	G	0.348838	0.009019	0.00143697	3.5e-10
rs7030609	9	129415775	LMX1B	A	G	0.910471	-0.01514	0.00241294	3.5e-10
rs8011566	14	42939471	LRFN5	T	A	0.574127	-0.00873	0.00139086	3.5e-10
rs10760277	9	126093999	CRB2	C	T	0.614902	-0.00887	0.00141365	3.6e-10
rs369461388	14	40104718	FBXO33	G	C	0.854953	-0.0126	0.00200967	3.6e-10
rs845084	10	125220036	GPR26	G	A	0.741579	-0.00985	0.00157289	3.7e-10
rs9478496	6	154333183	OPRM1	T	C	0.835791	-0.01162	0.00185594	3.8e-10
rs10736156	10	104019447	GBF1	C	A	0.156158	-0.01183	0.00188917	3.8e-10
rs8038574	15	95275890	MCTP2	T	C	0.346246	0.009074	0.00145054	4e-10
rs7230240	18	42597978	SETBP1	C	T	0.705419	0.009397	0.00150477	4.2e-10
rs10749659	1	151033979	MLLT11	C	T	0.227587	0.010183	0.00163239	4.4e-10
rs811054	16	72251132	PMFBP1	C	T	0.462891	-0.00864	0.00138424	4.4e-10
rs4971239	1	203491150	OPTC	G	A	0.830859	-0.01149	0.00184196	4.5e-10
rs6030803	20	41986507	SRSF6	T	C	0.873489	0.012927	0.00207355	4.5e-10
rs10791113	11	130873165	SNX19	A	G	0.493942	-0.00857	0.00137526	4.6e-10
rs12927792	16	9713194	RP11-297M9.1	C	T	0.573589	-0.00867	0.00139549	5.2e-10
rs10204994	2	35443726	CRIM1	G	A	0.77093	0.010113	0.0016282	5.3e-10
rs55658481	2	219284215	VIL1	G	A	0.660807	-0.00897	0.00144403	5.3e-10
rs11701433	21	40296411	ETS2	C	T	0.330577	-0.00909	0.00146502	5.5e-10
rs4858940	3	88254820	C3orf38	T	C	0.114454	-0.01331	0.00215072	6e-10
rs13104584	4	80811227	ANTXR2	G	A	0.592379	-0.00864	0.00139769	6.2e-10
rs7549358	1	115252609	NRAS	G	C	0.35571	0.00883	0.00142922	6.5e-10
rs1852006	7	77829768	MAGI2	G	A	0.64299	0.008831	0.00143031	6.7e-10
rs6075658	20	2094078	STK35	T	C	0.530781	0.008489	0.00137576	6.8e-10
rs10969334	9	29717279	LINGO2	C	A	0.606447	0.008672	0.00140574	6.9e-10
rs7264802	20	62692440	TCEA2	A	G	0.251739	-0.00981	0.00159143	7.2e-10
rs77560793	1	175001179	MRPS14	G	A	0.969354	0.024563	0.00399409	7.8e-10
rs10927006	1	243557659	SDCCAG8	T	C	0.856201	0.011993	0.00195352	8.3e-10
rs9834519	3	156379637	TIPARP	C	T	0.918866	0.015592	0.0025405	8.4e-10
rs667515	11	69449076	CCND1	G	C	0.613852	0.008673	0.00141298	8.4e-10
rs1286138	14	91485445	RPS6KA5	T	G	0.325079	-0.009	0.00146728	8.4e-10
rs78886584	1	16859325	FAM231B	A	G	0.509017	-0.00849	0.0013848	8.7e-10
rs62171698	2	143959096	ARHGAP15	C	A	0.859392	-0.01206	0.00196697	8.8e-10
rs201475383	20	26273991	FAM182B	G	A	0.9663	0.024017	0.00391789	8.8e-10
rs544957562	9	33978015	UBAP2	A	T	0.845581	0.012393	0.00202306	9e-10
rs28726372	1	84353839	TTLL7	T	C	0.692539	-0.00908	0.00148344	9.4e-10
rs114728753	3	78483402	ROBO1	A	C	0.674753	-0.00895	0.00146561	1e-09
rs79236537	5	86727690	CCNH	G	T	0.979654	-0.0299	0.00489434	1e-09
rs1250597	10	81010250	ZMIZ1	A	G	0.405167	-0.00854	0.00139856	1e-09
rs45521740	19	2245622	SF3A2	G	A	0.942508	-0.01803	0.00295173	1e-09
rs60497719	19	33971746	PEPD	G	A	0.70965	-0.00967	0.00158251	1e-09
rs533493779	2	104447054	TMEM182	A	T	0.492178	-0.00869	0.00142487	1.1e-09
rs6752979	2	81741750	CTNNA2	G	A	0.683257	-0.00896	0.00146997	1.1e-09
rs10935143	3	134665159	EPHB1	G	A	0.551499	0.008398	0.00137905	1.1e-09
rs113706999	3	44159156	TOPAZ1	T	A	0.976639	-0.02882	0.00473238	1.1e-09
rs10505836	12	19288508	PLEKHA5	A	C	0.139921	-0.01214	0.00199185	1.1e-09
rs2425856	20	44911954	CDH22	A	G	0.444163	0.008422	0.00138117	1.1e-09
rs7102934	11	84648068	DLG2	T	C	0.687506	-0.00908	0.00149355	1.2e-09
rs13427822	2	213414265	ERBB4	A	G	0.728811	0.009449	0.00155587	1.3e-09
rs112380819	3	9498519	SETD5	G	A	0.89762	-0.01369	0.00225826	1.3e-09
rs13061117	3	181186466	SOX2	T	C	0.909819	-0.0147	0.00242091	1.3e-09
rs80082536	3	35195311	ARPP21	A	G	0.87952	-0.01289	0.00212463	1.3e-09
rs6597653	9	133788465	FIBCD1	G	C	0.602596	-0.00853	0.00140699	1.3e-09
rs12281009	11	117032959	PAFAH1B2	A	G	0.942445	-0.01787	0.00294699	1.3e-09
rs62259692	3	51847709	IQCF3	G	A	0.9386	-0.01775	0.00293025	1.4e-09
rs80236973	3	188001014	LPP	C	T	0.86542	0.012159	0.0020083	1.4e-09
rs62004865	15	74207695	LOXL1	T	A	0.894058	-0.01356	0.00224169	1.4e-09
rs4737188	8	64756657	YTHDF3	A	T	0.526114	0.008312	0.00137495	1.5e-09
rs512121	18	7548501	PTPRM	T	C	0.808023	0.010571	0.00174913	1.5e-09
rs945211	1	32191798	BAI2	G	C	0.384293	-0.00849	0.0014077	1.6e-09
rs12926506	16	81722413	CMIP	C	T	0.830398	0.011097	0.0018398	1.6e-09
rs16940823	18	22137319	HRH4	C	A	0.815366	0.010772	0.00178542	1.6e-09
rs13186637	5	153108558	GRIA1	T	C	0.59595	0.008683	0.00144114	1.7e-09
rs55838622	5	95711605	PCSK1	A	C	0.753648	-0.0099	0.00164361	1.7e-09
rs181617194	12	122011598	KDM2B	T	C	0.958742	0.022662	0.00376431	1.7e-09
rs2516726	16	2095065	NTHL1	T	C	0.772109	0.00991	0.00164497	1.7e-09
rs9673839	16	76895693	RP11-58C22.1	A	G	0.508934	-0.0083	0.00137898	1.7e-09
rs473837	8	60906881	CA8	G	T	0.64772	0.008631	0.00143586	1.8e-09
rs2616143	8	20632022	LZTS1	G	A	0.680028	0.008848	0.00147397	1.9e-09
rs6478538	9	124627012	TTLL11	A	G	0.322821	0.008814	0.00146753	1.9e-09
rs76520838	15	47916618	SEMA6D	C	T	0.966576	-0.02322	0.00386698	1.9e-09
rs11659764	18	53335512	TCF4	T	A	0.946891	0.018479	0.00307566	1.9e-09
rs76702514	1	195148296	KCNT2	C	G	0.789394	0.010137	0.001689	2e-09
rs7548936	1	91207757	BARHL2	G	C	0.626845	-0.00848	0.00141586	2.1e-09
rs252749	5	77389973	AP3B1	G	A	0.754126	0.009517	0.00158929	2.1e-09
rs7331420	13	99236471	STK24	G	A	0.714677	0.009142	0.00152583	2.1e-09
rs61985411	14	41336102	LRFN5	T	A	0.928673	-0.01653	0.00275855	2.1e-09
rs3806114	6	20482335	E2F3	G	A	0.331743	0.008789	0.00147166	2.3e-09
rs4911382	20	32553095	RALY	C	T	0.414559	-0.00832	0.00139678	2.6e-09
rs738140	22	41884954	ACO2	A	G	0.689843	0.00886	0.00148784	2.6e-09
rs2974550	5	152053480	NMUR2	T	G	0.115109	0.012853	0.0021599	2.7e-09
rs156126	6	104810083	HACE1	T	C	0.196434	-0.01028	0.0017268	2.7e-09
rs78565420	8	85703065	RALYL	C	T	0.948091	-0.01876	0.00315301	2.7e-09
rs61954177	13	40787036	AL133318.1	G	C	0.672805	-0.00873	0.00146694	2.7e-09
rs12517187	5	112444682	MCC	C	T	0.565455	-0.00825	0.00138786	2.8e-09
rs2074686	7	100800635	AP1S1	G	A	0.410365	0.00828	0.00139468	2.9e-09
rs4836133	5	124332103	ZNF608	C	A	0.509694	-0.00836	0.00141129	3.1e-09
rs11150462	16	82451679	CDH13	T	A	0.367968	0.008444	0.0014248	3.1e-09
rs575840515	1	80796649	LPHN2	A	G	0.709906	-0.00901	0.00152109	3.2e-09
rs7498044	15	92573639	SLCO3A1	G	A	0.782638	0.009952	0.00168107	3.2e-09
rs79675564	2	211286896	LANCL1	C	A	0.92234	-0.01509	0.00255465	3.4e-09
rs11856579	15	78012688	LINGO1	G	A	0.732386	0.00918	0.00155262	3.4e-09
rs9852062	3	45373442	LARS2	T	A	0.44315	0.008172	0.00138361	3.5e-09
rs567230078	6	43588227	GTPBP2	T	A	0.973181	0.025063	0.00424894	3.7e-09
rs149778057	13	31007805	HMGB1	A	C	0.671468	0.009045	0.00153465	3.8e-09
rs61746970	19	51132746	SYT3	G	A	0.960851	-0.02132	0.00361813	3.8e-09
rs78517245	3	42587865	SEC22C	T	C	0.985349	-0.03439	0.00584937	4.1e-09
rs13275517	8	143364521	TSNARE1	T	C	0.543763	-0.00815	0.00138623	4.1e-09
rs112875651	8	126506694	TRIB1	G	A	0.608886	-0.00835	0.00142292	4.3e-09
rs9507791	13	27352678	GPR12	G	A	0.212936	0.009884	0.00168301	4.3e-09
rs9496567	6	100602753	MCHR2	G	A	0.756637	-0.00939	0.00160014	4.4e-09
rs1704190	2	200760629	C2orf69	G	A	0.364025	-0.00833	0.00142051	4.5e-09
rs1040046	6	83473573	UBE3D	C	A	0.850588	-0.01126	0.00192094	4.6e-09
rs7752998	6	34398358	RPS10	A	T	0.206723	0.010246	0.00174849	4.6e-09
rs12031634	1	34584393	CSMD2	G	A	0.703431	0.008806	0.00150452	4.8e-09
rs4792716	17	15943144	NCOR1	A	G	0.437907	-0.00811	0.0013842	4.8e-09
rs2837398	21	41427168	DSCAM	A	C	0.595776	-0.0082	0.00140095	4.8e-09
rs35852935	4	17991522	LCORL	A	C	0.964436	-0.02189	0.00374062	4.9e-09
rs9480184	6	155987788	NOX3	C	T	0.789213	-0.00986	0.00168442	4.9e-09
rs11864909	16	20400839	PDILT	C	T	0.714076	-0.00886	0.00151546	5.1e-09
rs114263339	5	50932343	ISL1	C	T	0.974247	-0.02528	0.00432869	5.2e-09
rs7175642	15	59450079	MYO1E	T	G	0.341586	0.008591	0.00147129	5.2e-09
rs138329430	1	174619318	RABGAP1L	G	A	0.890239	-0.0128	0.00219309	5.4e-09
rs9814758	3	123062657	ADCY5	T	G	0.6439	0.008387	0.00143726	5.4e-09
rs4813224	20	16546846	KIF16B	T	C	0.262182	-0.00912	0.0015635	5.4e-09
rs112859723	3	131625376	CPNE4	T	C	0.842887	0.011143	0.00191128	5.5e-09
rs651533	1	82375561	LPHN2	T	A	0.243821	0.009296	0.00159479	5.6e-09
rs9425634	1	184663581	EDEM3	T	C	0.541865	-0.00799	0.00137157	5.7e-09
rs719802	11	113234679	TTC12	T	C	0.385578	0.0082	0.0014076	5.7e-09
rs8008772	14	88321884	GALC	A	T	0.749476	-0.00926	0.00159022	5.7e-09
rs56803094	15	99222509	IGF1R	A	G	0.773245	0.009577	0.00164509	5.8e-09
rs39674	16	9413210	C16orf72	C	G	0.30395	-0.00871	0.00149816	6e-09
rs7928320	11	116942753	SIK3	C	G	0.943461	-0.01729	0.00297269	6.1e-09
rs4419475	4	96150044	UNC5C	A	T	0.59261	-0.0081	0.00139493	6.5e-09
rs555754158	11	46141511	PHF21A	G	A	0.987473	-0.0387	0.00666806	6.5e-09
rs75957461	19	11166163	SMARCA4	C	T	0.945909	-0.01768	0.00304742	6.6e-09
rs28462076	4	65696174	TECRL	A	G	0.761729	0.009393	0.00162009	6.7e-09
rs9462670	6	41014309	OARD1	G	C	0.769356	-0.00942	0.00162679	7.1e-09
rs66674732	13	62721160	PCDH20	G	A	0.61748	-0.00816	0.00141088	7.2e-09
rs2542615	10	131128952	MGMT	C	T	0.342139	0.008436	0.00145857	7.3e-09
rs2083323	18	1856272	METTL4	G	A	0.822294	-0.01041	0.00179988	7.3e-09
rs4739558	8	38337264	FGFR1	A	G	0.399483	0.008097	0.00140056	7.4e-09
rs1017529	17	27912415	GIT1	C	A	0.825162	-0.01062	0.00183966	7.7e-09
rs11218510	11	121922587	BLID	G	A	0.599589	0.008096	0.00140221	7.8e-09
rs4077093	12	51593616	POU6F1	T	G	0.215777	0.009691	0.00167974	7.9e-09
rs559390	20	54157546	CBLN4	A	T	0.658242	-0.00837	0.00145118	7.9e-09
rs4672338	2	60217457	BCL11A	C	T	0.663755	-0.00835	0.00144845	8e-09
rs12692596	2	161265910	RBMS1	C	T	0.628118	-0.00816	0.00141428	8.1e-09
rs8124896	20	21385659	NKX2-4	T	C	0.899001	-0.01317	0.00228357	8.1e-09
rs6823268	4	145982563	ANAPC10	A	G	0.628532	-0.00818	0.00141821	8.2e-09
rs10842231	12	23986029	SOX5	A	T	0.916952	-0.01443	0.00250521	8.4e-09
rs7255223	19	32824310	ZNF507	C	A	0.735259	0.008967	0.00155716	8.5e-09
rs6445258	3	62112198	PTPRG	T	C	0.207559	0.009711	0.00168697	8.6e-09
rs1126930	12	49399132	PRKAG1	G	C	0.964697	-0.02138	0.0037155	8.6e-09
rs17773370	18	57951433	MC4R	G	A	0.933966	-0.01589	0.00276123	8.7e-09
rs12634936	3	147716498	ZIC1	T	C	0.943292	-0.0181	0.00314699	8.8e-09
rs10835498	11	29258947	KCNA4	G	A	0.5691	-0.00798	0.00138744	8.9e-09
rs34373881	3	20432033	SGOL1	G	A	0.724699	0.008833	0.00153671	9e-09
rs10115920	9	6926233	KDM4C	G	A	0.348576	-0.00829	0.00144216	9e-09
rs59428052	2	53861389	GPR75-ASB3	A	G	0.851083	0.011466	0.00199987	9.8e-09
rs9922288	16	24550930	RBBP6	A	G	0.235517	0.009389	0.00163749	9.8e-09
rs34778589	22	50709957	MAPK11	A	C	0.916868	-0.01434	0.0025	9.8e-09
rs1409158	1	119538890	TBX15	C	T	0.237368	0.009231	0.00161087	1e-08
rs4660586	1	42407229	HIVEP3	C	T	0.260631	0.008961	0.00156363	1e-08
rs12454712	18	60845884	BCL2	T	C	0.623174	-0.00811	0.00141626	1e-08
rs12037905	1	219628036	SLC30A10	C	T	0.580639	0.007927	0.00138814	1.1e-08
rs9291822	5	64076515	CWC27	C	T	0.485041	0.007904	0.00138376	1.1e-08
rs2135745	9	109150784	ZNF462	C	G	0.2485	0.009128	0.00159545	1.1e-08
rs10774018	12	2157925	CACNA1C	G	C	0.779662	-0.00948	0.00165987	1.1e-08
rs2333607	14	30078920	PRKD1	A	C	0.380725	0.00817	0.0014303	1.1e-08
rs7141912	14	35649431	KIAA0391	A	T	0.873721	0.011821	0.00206846	1.1e-08
rs1987960	20	30649834	HCK	T	C	0.0475408	-0.01893	0.00331178	1.1e-08
rs1964926	21	42653121	BACE2	A	G	0.354052	-0.00823	0.00143981	1.1e-08
rs10779835	1	230299949	GALNT2	T	C	0.387126	0.00801	0.00140611	1.2e-08
rs4663213	2	236807893	AGAP1	G	A	0.221788	0.009461	0.00165947	1.2e-08
rs827803	3	157920266	RSRC1	G	T	0.434419	0.007866	0.00138053	1.2e-08
rs10973159	9	36992547	PAX5	G	T	0.379951	-0.00805	0.00141346	1.2e-08
rs12821416	12	58580570	XRCC6BP1	C	T	0.864002	-0.01139	0.0019995	1.2e-08
rs2660241	16	4940023	PPL	T	C	0.635152	-0.00813	0.00142623	1.2e-08
rs7570446	2	193801010	TMEFF2	C	A	0.455515	-0.0078	0.00137254	1.3e-08
rs57590313	4	113323430	ALPK1	C	A	0.80729	-0.01017	0.00178824	1.3e-08
rs2941432	8	76532219	HNF4G	T	A	0.527512	-0.00801	0.0014092	1.3e-08
rs1547205	9	98815145	ERCC6L2	G	C	0.900067	0.013205	0.00232169	1.3e-08
rs2658797	11	93212254	SMCO4	C	T	0.517623	0.007791	0.00137105	1.3e-08
rs28408562	15	60917079	RORA	C	G	0.553002	-0.00784	0.00137968	1.3e-08
rs6511826	19	12706991	ZNF490	G	A	0.0868843	0.013982	0.00245639	1.3e-08
rs61986330	14	73314450	DPF3	C	A	0.725696	0.008733	0.00153905	1.4e-08
rs8045063	16	49064424	CBLN1	G	A	0.810292	-0.00998	0.00176025	1.4e-08
rs9319615	17	79072594	BAIAP2	A	C	0.446918	0.007836	0.00138103	1.4e-08
rs8089514	18	69224478	RP11-723G8.2	T	A	0.631443	-0.00817	0.00143938	1.4e-08
rs11513729	12	112273499	MAPKAPK5	C	T	0.58693	0.007993	0.00141154	1.5e-08
rs4677813	3	194863860	XXYLT1	T	C	0.750189	0.008933	0.00158099	1.6e-08
rs12705894	7	113351252	PPP1R3A	G	A	0.447911	0.007801	0.00138156	1.6e-08
rs35894137	8	43071838	HGSNAT	C	T	0.919131	0.014227	0.00251993	1.6e-08
rs10960276	9	11819686	TYRP1	C	A	0.644607	0.008094	0.00143164	1.6e-08
rs10823826	10	53649431	PRKG1	C	T	0.751302	-0.00898	0.00158888	1.6e-08
rs73982435	17	31473455	ASIC2	C	T	0.784163	0.009429	0.00166802	1.6e-08
rs1517037	18	56878274	GRP	C	T	0.811867	0.009923	0.00175754	1.6e-08
rs142315514	1	147050816	BCL9	C	A	0.964594	-0.02139	0.00379002	1.7e-08
rs75706763	2	145669168	ZEB2	A	G	0.948316	-0.0177	0.00313665	1.7e-08
rs11976084	7	137437156	DGKI	C	T	0.712454	-0.00857	0.00151882	1.7e-08
rs1369159	15	66360842	MEGF11	C	T	0.420399	0.007875	0.0013963	1.7e-08
rs12477385	2	166144850	SCN2A	G	T	0.7745	0.009244	0.00164143	1.8e-08
rs72618637	2	48953979	GTF2A1L	T	A	0.810545	0.009992	0.00177487	1.8e-08
rs1905616	8	93235675	RUNX1T1	G	A	0.66871	0.008197	0.00145677	1.8e-08
rs11134512	5	167847460	WWC1	T	G	0.676993	0.008242	0.00146708	1.9e-08
rs142503704	5	92622421	NR2F1	G	A	0.97711	-0.02627	0.00467519	1.9e-08
rs9529148	13	67419495	PCDH9	G	A	0.377206	-0.008	0.00142353	1.9e-08
rs11708540	3	70593081	FOXP1	G	A	0.84247	-0.01062	0.00189063	2e-08
rs62379271	5	105870033	EFNA5	T	G	0.421389	-0.00781	0.00139152	2e-08
rs1324110	6	93913200	EPHA7	G	C	0.557284	0.00777	0.00138403	2e-08
rs2450444	10	93010383	PCGF5	G	A	0.651052	0.008074	0.00143771	2e-08
rs7913496	10	10257277	CELF2	C	T	0.179662	0.01003	0.00178629	2e-08
rs6069625	20	54747469	MC3R	A	G	0.726597	0.00873	0.00155672	2e-08
rs1633418	22	20091756	DGCR8	T	C	0.391187	0.007921	0.00141049	2e-08
rs11208659	1	65979280	LEPR	T	C	0.917081	-0.01392	0.00248512	2.1e-08
rs11642387	16	6753239	RBFOX1	A	G	0.899139	0.012865	0.00229443	2.1e-08
rs4432271	16	20245283	GP2	C	T	0.131408	-0.01156	0.00206349	2.1e-08
rs368540015	7	74292165	GTF2IRD2	A	G	0.929726	-0.01817	0.00324824	2.2e-08
rs17619860	8	87779603	CNGB3	T	C	0.836864	-0.0104	0.00186001	2.2e-08
rs1296685	22	18230964	BID	A	G	0.788849	-0.00949	0.00169731	2.2e-08
rs4307239	7	24354300	NPY	A	G	0.541187	-0.00769	0.00137898	2.4e-08
rs1977658	1	107607037	PRMT6	T	G	0.343121	0.008101	0.00145332	2.5e-08
rs12644329	4	143634746	INPP4B	G	A	0.371783	0.007912	0.00141949	2.5e-08
rs1865341	9	8845911	PTPRD	C	T	0.238421	-0.009	0.00161509	2.5e-08
rs1834144	18	40744790	RIT2	C	A	0.626766	0.00793	0.00142258	2.5e-08
rs537508	4	171042158	AADAT	G	C	0.580943	-0.00777	0.00139636	2.6e-08
rs10457469	6	126083658	HEY2	G	A	0.476422	-0.00763	0.00137206	2.6e-08
rs6950388	7	1270699	UNCX	G	A	0.204857	-0.00945	0.00169839	2.6e-08
rs28465175	15	53427155	ONECUT1	A	G	0.93018	0.015038	0.00270111	2.6e-08
rs12971645	19	45807945	MARK4	G	A	0.724598	0.008594	0.00154345	2.6e-08
rs4908677	1	7738180	CAMTA1	C	T	0.520132	-0.00769	0.00138197	2.7e-08
rs4425224	3	56249398	ERC2	C	A	0.105039	0.012442	0.00223714	2.7e-08
rs35775580	7	130420740	KLF14	A	G	0.953004	0.018015	0.00324057	2.7e-08
rs3125326	10	63053788	TMEM26	A	C	0.39151	-0.00789	0.00141947	2.7e-08
rs868784	11	43944388	C11orf96	G	A	0.619098	0.007872	0.00141664	2.7e-08
rs7518221	1	225561346	DNAH14	T	C	0.352695	0.007954	0.00143293	2.8e-08
rs72851476	2	142874787	LRP1B	A	C	0.843679	0.010727	0.00193252	2.8e-08
rs2417998	9	111958746	EPB41L4B	C	G	0.291576	0.008414	0.00151559	2.8e-08
rs12363672	11	55684028	OR5W2	A	C	0.973835	-0.02384	0.00429171	2.8e-08
rs680071	11	103088414	DYNC2H1	T	C	0.119403	-0.01174	0.0021142	2.8e-08
rs61754230	12	72179446	RAB21	C	T	0.980265	-0.02738	0.0049283	2.8e-08
rs34542489	17	51917844	KIF2B	A	C	0.590246	0.00778	0.00140115	2.8e-08
rs12630209	3	156881392	CCNL1	T	G	0.747146	-0.00875	0.00157875	3e-08
rs1381010	4	112677085	C4orf32	G	A	0.695001	0.008237	0.00148666	3e-08
rs2076363	1	6684906	THAP3	C	G	0.663112	-0.00803	0.00145135	3.1e-08
rs1799507	12	16427314	SLC15A5	G	A	0.856437	-0.01084	0.00195679	3.1e-08
rs6029180	20	39178923	MAFB	A	G	0.673959	-0.00819	0.00147876	3.1e-08
rs7511698	1	25015638	SRRM1	C	T	0.693718	0.00821	0.00148524	3.2e-08
rs1229984	4	100239319	ADH1B	T	C	0.0271609	-0.02304	0.00416449	3.2e-08
rs8111074	19	51776117	SIGLECL1	G	T	0.713638	0.00839	0.00151756	3.2e-08
rs10169594	2	41637688	C2orf91	T	C	0.636913	-0.00788	0.0014266	3.3e-08
rs113079574	4	147354089	SLC10A7	C	T	0.807329	0.009652	0.0017463	3.3e-08
rs115778101	1	78198554	USP33	T	C	0.952035	0.017768	0.00321873	3.4e-08
rs3823674	7	50571996	DDC	C	T	0.572244	0.007657	0.00138882	3.5e-08
rs35221880	12	133301500	ANKLE2	T	C	0.268227	0.008573	0.00155424	3.5e-08
rs2576135	13	54691442	OLFM4	T	A	0.0929638	0.013167	0.00238721	3.5e-08
rs4989244	9	102100348	SEC61B	G	A	0.567822	0.007635	0.00138564	3.6e-08
rs7020196	9	12289527	TYRP1	C	T	0.419679	0.007789	0.00141323	3.6e-08
rs1899689	7	121964349	CADPS2	C	T	0.610356	-0.00774	0.00140509	3.7e-08
rs9615723	22	48386670	FAM19A5	C	T	0.440516	0.007715	0.00140281	3.8e-08
rs557951	3	62713263	CADPS	T	G	0.687123	-0.00814	0.00148083	3.9e-08
rs2736154	6	31706850	CLIC1	A	T	0.790274	0.010956	0.00199426	3.9e-08
rs8134638	21	40644170	BRWD1	T	C	0.624363	-0.0078	0.00142034	4e-08
rs630602	1	54728864	SSBP3	G	C	0.393414	-0.00773	0.00140837	4.1e-08
rs4266606	8	28043673	ELP3	C	T	0.142631	0.010864	0.0019799	4.1e-08
rs12376870	9	117890567	TNC	G	A	0.762383	0.008866	0.00161573	4.1e-08
rs12885251	14	99670791	BCL11B	G	A	0.54166	0.007628	0.00139078	4.1e-08
rs57654548	3	125196904	SNX4	C	A	0.873846	0.011629	0.00212161	4.2e-08
rs2164300	4	67813017	CENPC	C	T	0.480766	0.007549	0.00137666	4.2e-08
rs1851823	7	109218983	FLJ00325	C	A	0.511629	-0.00754	0.00137512	4.2e-08
rs2744801	1	41155486	NFYC	C	T	0.663446	0.007954	0.00145216	4.3e-08
rs12681792	8	62054463	CLVS1	C	A	0.807463	-0.00956	0.00174588	4.3e-08
rs7086898	10	104386152	SUFU	A	G	0.920371	-0.01387	0.00253258	4.3e-08
rs4500770	16	74658430	RFWD3	A	T	0.637193	0.007821	0.00142756	4.3e-08
rs4545921	19	49646006	PPFIA3	A	G	0.399961	0.007691	0.00140446	4.3e-08
rs148137538	1	173399677	PRDX6	A	G	0.976551	0.025049	0.00457729	4.4e-08
rs74929176	17	54905494	C17orf67	C	T	0.773047	0.009047	0.00165261	4.4e-08
rs9888533	13	107854612	FAM155A	C	T	0.461906	-0.00765	0.00139943	4.5e-08
rs535487752	17	73848542	WBP2	T	A	0.83516	-0.01046	0.00191212	4.5e-08
rs7539903	1	209208033	CAMK1G	T	A	0.38457	0.007692	0.00140708	4.6e-08
rs36023504	4	38698924	KLF3	C	T	0.617088	0.007774	0.00142237	4.6e-08
rs11765062	7	54417515	VSTM2A	T	C	0.45926	0.007516	0.00137499	4.6e-08
rs143662847	8	48804722	PRKDC	C	T	0.960337	0.019318	0.0035338	4.6e-08
rs10160769	11	76474827	TSKU	G	C	0.78263	0.009183	0.00168019	4.6e-08
rs6416134	11	45352781	SYT13	G	C	0.181176	-0.00973	0.00178062	4.6e-08
rs2247401	15	53156672	ONECUT1	G	A	0.733175	-0.00852	0.001561	4.7e-08
rs35390852	4	143067054	INPP4B	G	A	0.876193	-0.01139	0.00208652	4.8e-08
rs71500718	8	15434456	TUSC3	G	C	0.480766	-0.00751	0.00137542	4.8e-08
rs111584879	15	66678173	TIPIN	T	C	0.761347	0.008789	0.00161059	4.8e-08

## Sheet: Table S3
Supplementary Table S3: F-statistics for univariable and multivariable Mendelian randomization analyses of early life body size
All values represent F-statistics derived to assess instrument strength in the analysis between early life body size and coronary artery disease
Univariable analysis		Multivariable analysis
Early life	Adulthood	Early life	Adulthood
30.7	42.35	13.63	16

## Sheet: Table S4
Supplementary Table S4: Comparison of genome-wide effect estimates between early life and adult body size in the UK Biobank
SNP - single nucleotide polymorphism identifier, Beta - effect estimate coefficient for SNP on body size, SE- standard error of the effect estimate, P - corresponding p -value
SNP	Chromosome	Base position	Closest gene	Effect allele	Other allele	Beta (Adult)	SE (Adult)	P (Adult)	Beta (Age 10)	SE (Age 10)	P (Age 10)
rs56094641	16	53806453	FTO	A	G	-0.0465215	0.00139707	4e-243	-0.0472597	0.00142696	1.6e-240
rs543874	1	177889480	SEC16B	A	G	-0.0301239	0.00169429	1e-70	-0.0471181	0.00173208	6e-163
rs10182458	2	25150641	ADCY3	A	G	-0.0199485	0.00136878	4.1e-48	-0.0359119	0.00139965	3.5e-145
rs62106258	2	417167	FAM150B	T	C	0.0591385	0.00318191	4.2e-77	0.0802051	0.00325367	3.6e-134
rs12992672	2	632592	TMEM18	G	A	-0.0359503	0.00181142	1.2e-87	-0.0433484	0.00185227	4e-121
rs7132908	12	50263148	FAIM2	G	A	-0.0186209	0.00141036	8.4e-40	-0.0312648	0.00144009	1.6e-104
rs58084604	18	57849429	MC4R	C	T	-0.0351865	0.00162237	2.6e-104	-0.0331788	0.00165642	3e-89
rs12042908	1	74997762	TNNI3K	A	G	0.0104426	0.00138041	3.9e-14	0.0274603	0.0014112	2.5e-84
rs12641981	4	45179883	GNPDA2	C	T	-0.0186736	0.00138471	1.9e-41	-0.0222039	0.00141521	1.8e-55
rs55880046	16	19941557	GPRC5B	T	G	0.0168634	0.00196315	8.7e-18	0.0298545	0.00200515	3.9e-50
rs115319174	2	207066474	GPR1	G	C	-0.0113095	0.00296902	0.00014	-0.0423448	0.00303598	3.3e-44
rs72892910	6	50816887	TFAP2B	G	T	-0.0252844	0.00181803	5.7e-44	-0.0246629	0.00185774	3.2e-40
rs11209943	1	72750500	NEGR1	A	G	-0.0140816	0.00139655	6.6e-24	-0.0183431	0.0014277	8.8e-38
rs8030456	15	68076856	MAP2K5	C	T	0.0183432	0.00163636	3.7e-29	0.0213135	0.00167058	2.8e-37
rs35918296	8	76862208	HNF4G	C	T	0.0101759	0.00139402	2.9e-13	0.0166507	0.00142402	1.4e-31
rs2238435	16	4014282	ADCY9	C	G	-0.014148	0.00141187	1.2e-23	-0.0164809	0.00144207	3e-30
rs7550711	1	110082886	GPR61	C	T	-0.0426419	0.004316	5.1e-23	-0.0484123	0.00441228	5.2e-28
rs4744246	9	96254464	FAM120A	A	G	0.000944429	0.00144792	0.51	-0.0157627	0.00147894	1.6e-26
rs34260097	6	100727703	SIM1	T	G	-0.00236251	0.00164269	0.15	-0.0178193	0.00167858	2.5e-26
rs12798028	11	47604639	NDUFS3	C	T	-0.0150337	0.00139188	3.4e-27	-0.0145642	0.00142183	1.3e-24
rs12110721	6	55190480	GFRAL	G	A	-0.00788425	0.00185334	2.1e-05	-0.0189364	0.00189383	1.5e-23
rs3810291	19	47569003	ZC3H4	G	A	-0.0157949	0.00146479	4.1e-27	-0.0147393	0.00149539	6.4e-23
rs1933437	13	28624294	FLT3	G	A	0.00724696	0.00141548	3.1e-07	0.0141618	0.00144569	1.2e-22
rs12429545	13	54102206	OLFM4	G	A	-0.0200311	0.00206205	2.6e-22	-0.0206347	0.00210607	1.2e-22
rs9265968	6	31315663	HLA-B	A	T	-0.00750923	0.00206464	0.00028	-0.0201268	0.00210974	1.4e-21
rs7239114	18	45921214	ZBTB7C	G	A	-0.00644481	0.00138816	3.4e-06	-0.0134996	0.00141729	1.7e-21
rs7719067	5	153538241	MFAP3	A	G	0.0093096	0.00138359	1.7e-11	0.0134519	0.00141395	1.8e-21
rs1775255	6	51243035	PKHD1	G	T	-0.00945521	0.00137505	6.1e-12	-0.0133493	0.00140509	2.1e-21
rs75001243	7	93216002	GNGT1	C	T	-0.00680224	0.00142882	1.9e-06	-0.013733	0.0014597	5.1e-21
rs9260164	6	29911684	HLA-A	C	T	-0.00985598	0.00157978	4.4e-10	-0.0151662	0.00161429	5.7e-21
rs7498665	16	28883241	SH2B1	A	G	-0.0172834	0.00140127	5.9e-35	-0.0134393	0.00143125	6e-21
rs61978655	14	30491807	PRKD1	G	A	-0.0176937	0.00357184	7.3e-07	-0.033933	0.00364752	1.4e-20
rs57636386	18	58048295	MC4R	T	C	0.0247018	0.00248459	2.7e-23	0.0235012	0.00253674	2e-20
rs16996644	20	15813475	MACROD2	C	G	-0.0106002	0.00206764	2.9e-07	-0.0193482	0.00211042	4.8e-20
rs7084503	10	2666859	PFKP	T	C	0.00486841	0.00137799	0.00041	0.012897	0.00140787	5.2e-20
rs4688359	3	61198880	FHIT	C	T	0.010469	0.00141661	1.5e-13	0.0130482	0.00144868	2.1e-19
rs9291816	5	63932508	RGS7BP	C	T	0.00797556	0.0014656	5.3e-08	0.0133785	0.00149777	4.2e-19
rs12140153	1	62579891	INADL	G	T	0.0214472	0.00240105	4.2e-19	0.021828	0.0024546	6e-19
rs7355953	3	85792137	CADM2	T	C	-0.0106292	0.00167149	2e-10	-0.015159	0.00170933	7.4e-19
rs7958241	12	49509262	LMBR1L	A	G	-0.00498997	0.00144519	0.00055	-0.0130618	0.00147566	8.6e-19
rs35162296	6	26318262	HIST1H4H	C	T	-0.0114195	0.0022233	2.8e-07	-0.0200619	0.00227186	1e-18
rs2767486	1	65991203	LEPR	A	G	-0.00136324	0.0017049	0.42	-0.0153659	0.00174293	1.2e-18
rs41310284	10	102447647	PAX2	C	A	0.0177406	0.00229148	9.8e-15	0.0206042	0.00234116	1.4e-18
rs1384660	2	142299735	LRP1B	G	A	0.00745662	0.00176277	2.3e-05	0.0158046	0.00180252	1.8e-18
rs3131336	6	28831611	TRIM27	C	T	-0.00818467	0.00213074	0.00012	-0.019064	0.00217729	2e-18
rs34196306	6	27425644	ZNF184	G	C	-0.00919436	0.00223807	4e-05	-0.0199863	0.00228695	2.3e-18
rs3129942	6	32338283	C6orf10	G	T	-0.00800723	0.00156428	3.1e-07	-0.013944	0.00159845	2.7e-18
rs9603697	13	40783323	AL133318.1	C	T	-0.0085306	0.00146459	5.7e-09	-0.0129577	0.00149585	4.6e-18
rs2234458	11	65639374	EFEMP2	C	T	0.0128189	0.00142617	2.5e-19	0.0125771	0.00145686	6e-18
rs200744777	20	6609610	BMP2	T	G	-0.00937915	0.00139283	1.7e-11	-0.0121262	0.00142165	1.5e-17
rs13254613	8	64804804	YTHDF3	A	C	0.00564903	0.00144394	9.1e-05	-0.0125693	0.00147501	1.6e-17
rs13047416	21	40309436	ETS2	C	G	0.00865747	0.00142161	1.1e-09	0.0123424	0.0014507	1.8e-17
rs796915	6	154304628	OPRM1	C	G	-0.00736863	0.00149082	7.7e-07	-0.0129135	0.00152339	2.3e-17
rs2594994	3	11339960	ATG7	T	A	0.00210708	0.0017896	0.24	0.015449	0.00183012	3.1e-17
rs55726687	12	991306	WNK1	G	A	-0.0137557	0.00168297	3e-16	-0.0144994	0.00171845	3.2e-17
rs1333010	13	66205228	PCDH9	G	A	0.00653104	0.00140819	3.5e-06	0.0120684	0.00143825	4.8e-17
rs4432271	16	20245283	GP2	C	T	-0.0115565	0.00206349	2.1e-08	-0.0175304	0.00210763	9e-17
rs78444298	1	184672098	EDEM3	G	A	-0.0166763	0.00498629	0.00082	0.042032	0.00509751	1.6e-16
rs117903946	16	67449639	ZDHHC1	G	A	-0.0097792	0.00386646	0.011	-0.0322531	0.00394917	3.2e-16
rs9317002	13	59175727	PCDH17	C	A	-0.0113783	0.00138238	1.9e-16	-0.0115024	0.00141189	3.7e-16
rs1576655	13	79587841	RBM26	A	C	-0.0113489	0.00142746	1.9e-15	-0.0118472	0.00145793	4.4e-16
rs59714050	3	141267294	RASA2	T	A	-0.019371	0.00275265	2e-12	-0.0228386	0.00281497	4.9e-16
rs11215403	11	115058585	CADM1	G	A	0.00590973	0.00159996	0.00022	0.0132366	0.00163438	5.5e-16
rs7656673	4	30840331	PCDH7	A	G	-0.00828306	0.00139847	3.2e-09	-0.011556	0.00142927	6.2e-16
rs13107325	4	103188709	SLC39A8	C	T	-0.0287138	0.00260568	3.1e-28	-0.021509	0.00266307	6.7e-16
rs11150745	17	78757626	RPTOR	A	G	0.0137948	0.00147616	9.2e-21	0.0121511	0.00150731	7.5e-16
rs2207894	20	54387343	CBLN4	C	T	0.00760055	0.0017451	1.3e-05	0.0143543	0.0017812	7.7e-16
rs11642090	16	81730582	CMIP	T	C	-0.00728434	0.00142829	3.4e-07	-0.0117093	0.00145885	1e-15
rs788858	4	82138300	PRKG2	A	G	0.000576386	0.00151019	0.7	0.0122893	0.00154345	1.7e-15
rs12484438	22	40558064	TNRC6B	T	C	0.0128869	0.00145125	6.7e-19	0.0117799	0.00148093	1.8e-15
rs72755233	15	100692953	ADAMTS17	G	A	-0.0096828	0.00217908	8.8e-06	-0.0176324	0.00222464	2.3e-15
rs818898	9	6970806	KDM4C	A	G	0.00619175	0.00149048	3.3e-05	0.0120672	0.00152242	2.3e-15
rs12713889	2	77225361	LRRTM4	T	C	0.00570459	0.00145418	8.7e-05	0.0116905	0.00148697	3.8e-15
rs12450028	17	2207425	SRR	C	T	0.00685806	0.00144277	2e-06	0.0115636	0.00147321	4.2e-15
rs2722406	7	24306762	NPY	C	T	-0.00431047	0.00152193	0.0046	-0.0121923	0.00155483	4.4e-15
rs2735556	3	88105360	CGGBP1	T	C	0.0129473	0.00214812	1.7e-09	0.017187	0.00219676	5.1e-15
rs10796828	11	69490346	ORAOV1	T	G	-0.00784804	0.00142571	3.7e-08	-0.0113389	0.00145639	6.9e-15
rs2187642	12	11855624	ETV6	A	C	-0.00158448	0.00141476	0.26	-0.0111759	0.00144458	1e-14
rs12606230	18	52492252	RAB27B	T	C	-0.0116875	0.00162392	6.2e-13	-0.0127194	0.001658	1.7e-14
rs10896348	11	68357368	PPP6R3	T	C	0.00720097	0.00153112	2.6e-06	0.0118678	0.00156406	3.3e-14
rs6449532	5	60715446	ZSWIM6	C	T	0.00697674	0.00142588	9.9e-07	0.0110534	0.00145717	3.3e-14
rs1013737	18	937050	ADCYAP1	G	C	-0.00585259	0.00137434	2.1e-05	-0.0106383	0.00140318	3.4e-14
rs17399739	10	87490850	GRID1	A	G	-0.0177508	0.00271192	5.9e-11	-0.020955	0.00277071	3.9e-14
rs1199333	3	138091701	MRAS	G	T	0.00932218	0.00176316	1.2e-07	0.0135434	0.00180308	5.9e-14
rs2034963	3	48170802	CDC25A	G	C	0.00500354	0.00144686	0.00054	0.0110872	0.00147962	6.7e-14
rs39862	5	66185151	MAST4	T	C	0.00963482	0.00152366	2.6e-10	0.0116464	0.0015571	7.5e-14
rs1342831	6	54096151	MLIP	T	C	-0.00659111	0.00295152	0.026	-0.0224824	0.00301599	9e-14
rs7989098	13	27925496	GTF3A	T	C	-0.00742477	0.0015923	3.1e-06	-0.0120926	0.00162629	1e-13
rs11525873	7	138817193	TTC26	T	C	0.014829	0.00231302	1.4e-10	0.0175009	0.00236302	1.3e-13
rs117911387	9	130446836	STXBP1	G	A	-0.00367597	0.00326088	0.26	-0.0245792	0.00333076	1.6e-13
rs2229330	1	6649228	ZBTB48	T	G	-0.00347061	0.00263546	0.19	-0.0197417	0.00269425	2.3e-13
rs9438393	1	205782718	SLC41A1	A	G	0.00526644	0.00139059	0.00015	0.0103485	0.0014216	3.4e-13
rs200801362	6	31555480	LST1	T	C	-0.00607736	0.00253968	0.017	-0.0188461	0.00259515	3.8e-13
rs2275241	9	129370576	LMX1B	G	A	-0.00411426	0.00141867	0.0037	-0.0103897	0.00144907	7.5e-13
rs12214497	6	10015908	OFCC1	G	T	0.00563491	0.00144153	9.3e-05	0.0105167	0.00147302	9.4e-13
rs12883788	14	33303540	AKAP6	C	T	-0.0124311	0.00138188	2.3e-19	-0.0100392	0.00141116	1.1e-12
rs7306710	12	66376091	HMGA2	T	C	0.000734811	0.00138144	0.59	0.00996644	0.00141056	1.6e-12
rs77960	5	103964585	NUDT12	G	A	-0.00624158	0.00146057	1.9e-05	0.0105292	0.00149263	1.7e-12
rs78607331	12	57648644	R3HDM2	C	T	-0.0179538	0.00331476	6.1e-08	-0.0238811	0.00338464	1.7e-12
rs3748126	7	76632736	UPK3B	C	G	0.0165225	0.00182279	1.3e-19	0.0131465	0.0018622	1.7e-12
rs630602	1	54728864	SSBP3	G	C	-0.00772636	0.00140837	4.1e-08	-0.0101454	0.00143978	1.8e-12
rs7606059	2	188152749	CALCRL	T	C	-0.00404686	0.00146282	0.0057	-0.0105079	0.0014958	2.1e-12
rs7305424	12	118399491	KSR2	A	T	-0.00387522	0.00145256	0.0076	-0.0103917	0.00148319	2.4e-12
rs7869098	9	27816218	LINGO2	T	G	0.00636075	0.00137674	3.8e-06	0.00984298	0.00140624	2.6e-12
rs61937656	12	39483502	CPNE8	G	A	0.00506716	0.00164351	0.002	0.0117234	0.00167816	2.8e-12
rs73422097	6	41727740	PGC	A	G	-0.00587366	0.00149213	8.3e-05	-0.0106191	0.00152472	3.3e-12
rs957512	9	120405705	TLR4	T	C	0.00879661	0.00146254	1.8e-09	0.0103405	0.00149388	4.5e-12
rs7931626	11	28421841	METTL15	C	T	0.00527104	0.00137584	0.00013	0.00970346	0.00140544	5e-12
rs1452991	6	141473363	NMBR	G	A	-0.0057654	0.001427	5.3e-05	-0.010059	0.00145817	5.3e-12
rs111768603	3	42329113	CCK	G	T	0.0159053	0.00219022	3.8e-13	0.0154313	0.00223981	5.6e-12
rs7619139	3	25110415	RARB	T	A	-0.00884007	0.00139518	2.4e-10	-0.00979985	0.00142677	6.5e-12
rs10790809	11	126372550	KIRREL3	A	G	-0.00656622	0.00138038	2e-06	-0.00966875	0.00141008	7e-12
rs7012648	8	28091482	ELP3	G	A	-0.00684619	0.00139578	9.3e-07	-0.00973962	0.00142581	8.4e-12
rs947088	20	17171373	PCSK2	G	T	-0.00726977	0.00153011	2e-06	-0.0106197	0.00156177	1e-11
rs2968973	4	130740404	C4orf33	C	T	0.00811383	0.00143085	1.4e-08	0.00992715	0.00146237	1.1e-11
rs3817428	15	89415247	ACAN	C	G	-0.00318661	0.0015558	0.041	-0.0107532	0.00158832	1.3e-11
rs836179	12	50503082	GPD1	A	G	0.00237187	0.00142112	0.095	0.00980524	0.00145108	1.4e-11
rs62425398	6	166416028	PDE10A	C	A	-0.00911641	0.00223532	4.5e-05	-0.0154122	0.00228414	1.5e-11
rs11205303	1	149906413	MTMR11	T	C	0.0012358	0.00139422	0.38	0.0095816	0.00142532	1.8e-11
rs139497	22	41640098	RANGAP1	C	T	0.00619711	0.00149173	3.3e-05	0.0102085	0.00152224	2e-11
rs601338	19	49206674	FUT2	G	A	0.000916599	0.00137129	0.5	0.00938062	0.00139994	2.1e-11
rs6979832	7	127856276	LEP	A	G	-0.00330062	0.00137966	0.017	-0.00941916	0.00140949	2.3e-11
rs112898427	2	67561335	ETAA1	C	T	0.00104054	0.00151548	0.49	0.0103395	0.00154965	2.5e-11
rs661878	11	29188691	METTL15	A	G	0.00860245	0.00201805	2e-05	0.0137542	0.00206148	2.5e-11
rs10423928	19	46182304	GIPR	T	A	0.0207638	0.00173237	4.2e-33	0.011795	0.00176856	2.6e-11
rs1320903	3	131758077	CPNE4	G	A	-0.0146157	0.00146919	2.6e-23	-0.0100084	0.00150245	2.7e-11
rs7808296	7	103127620	RELN	C	T	-0.00254656	0.00147615	0.085	-0.0100374	0.00150806	2.8e-11
rs146910503	2	25446473	DNMT3A	G	A	0.0147822	0.00491444	0.0026	0.0334167	0.00502526	2.9e-11
rs7759938	6	105378954	LIN28B	C	T	-0.00304747	0.00146741	0.038	-0.00997693	0.00149947	2.9e-11
rs824207	15	24007729	NDN	A	G	-0.00220679	0.00137526	0.11	-0.00930969	0.00140401	3.3e-11
rs1422067	5	77424836	AP3B1	C	T	0.00870177	0.00160988	6.5e-08	0.0108803	0.00164522	3.8e-11
rs7162542	15	84514290	ADAMTSL3	C	G	0.00314669	0.00138179	0.023	0.00931445	0.00141068	4e-11
rs2970356	15	90623540	ZNF710	C	G	-0.00361773	0.00155211	0.02	-0.0104594	0.00158456	4.1e-11
rs4074404	1	187683956	PLA2G4A	T	A	-0.00483623	0.00188095	0.01	-0.0126757	0.0019229	4.3e-11
rs12045879	1	15817090	CELA2B	C	T	0.0061829	0.00147365	2.7e-05	0.00988708	0.00150652	5.3e-11
rs6265	11	27679916	BDNF	C	T	0.0245417	0.00175291	1.5e-44	0.0117028	0.00179063	6.3e-11
rs55896564	8	11447093	BLK	G	A	0.0116966	0.00138218	2.6e-17	0.00911305	0.00141192	1.1e-10
rs7020564	9	109670016	ZNF462	A	T	0.00497384	0.00152062	0.0011	0.0100197	0.0015532	1.1e-10
rs10095724	8	53739232	RB1CC1	G	A	0.00295535	0.00143019	0.039	0.00937064	0.00146096	1.4e-10
rs7536458	1	118864602	SPAG17	T	G	-0.00740047	0.00155402	1.9e-06	-0.0101185	0.00158868	1.9e-10
rs34517439	1	78450517	DNAJB4	C	A	-0.0246975	0.00211727	1.9e-31	-0.0137682	0.0021645	2e-10
rs8096658	18	77156537	NFATC1	C	G	0.00428786	0.00138951	0.002	0.00902376	0.00141867	2e-10
rs4958568	5	152016093	NMUR2	G	A	0.00480597	0.00153334	0.0017	0.00995639	0.00156699	2.1e-10
rs7424771	2	161276378	RBMS1	G	A	-0.00230822	0.0013764	0.094	0.00893011	0.00140744	2.2e-10
rs4572029	10	70889053	VPS26A	A	G	-0.000721662	0.00171259	0.67	0.0111075	0.00174972	2.2e-10
rs2246623	17	74084449	EXOC7	C	T	0.00479438	0.00138107	0.00052	0.00894181	0.00141021	2.3e-10
rs2141004	2	6194359	DKFZP761K2322	A	C	0.00738983	0.00155318	2e-06	0.0100488	0.00158821	2.5e-10
rs559231	18	39644247	PIK3C3	G	T	-0.00952495	0.00141154	1.5e-11	-0.00909768	0.00144117	2.7e-10
rs10133279	14	82702712	SEL1L	C	T	-0.0048279	0.00139096	0.00052	-0.00896156	0.00142043	2.8e-10
rs9922288	16	24550930	RBBP6	A	G	0.00938916	0.00163749	9.8e-09	0.0105391	0.00167252	3e-10
rs1788808	18	21090023	NPC1	A	G	0.0127402	0.00137473	1.9e-20	0.00881097	0.00140358	3.4e-10
rs77976727	8	4300554	CSMD1	C	T	-0.00743742	0.00235836	0.0016	-0.0151036	0.0024091	3.6e-10
rs2629881	3	59778271	FHIT	C	T	-0.00263976	0.00165496	0.11	-0.0105954	0.00169243	3.8e-10
rs78907487	22	22151939	MAPK1	A	C	-0.00677401	0.00193715	0.00047	-0.0123725	0.00197676	3.9e-10
rs10503246	8	4130363	CSMD1	A	G	-0.00308395	0.00151701	0.042	-0.00965863	0.00154965	4.6e-10
rs7753558	6	117523471	VGLL2	C	A	0.00570277	0.00143129	6.8e-05	0.00908761	0.00146255	5.2e-10
rs7951870	11	46373311	DGKZ	T	C	-0.00715047	0.00182188	8.7e-05	-0.0115536	0.00186108	5.4e-10
rs34811474	4	25408838	ANAPC4	G	A	0.0165964	0.00162688	2e-24	0.0102115	0.00166271	8.2e-10
rs62621197	19	8670147	ADAMTS10	C	T	-0.00649794	0.00376905	0.085	-0.0235313	0.0038478	9.6e-10
rs212517	1	21577159	ECE1	T	A	0.00156219	0.00139997	0.26	0.00875288	0.0014312	9.6e-10
rs62134189	2	45046339	CAMKMT	A	G	-0.00181937	0.00227336	0.42	0.0141965	0.00232462	1e-09
rs10234366	7	46743746	AC011294.3	G	A	-0.00174698	0.0022434	0.44	-0.0139631	0.0022919	1.1e-09
rs3936511	5	55860781	AC022431.2	A	G	0.000241601	0.00173908	0.89	0.0108306	0.00177725	1.1e-09
rs117455294	20	57427951	GNAS	C	A	0.00489944	0.0031084	0.11	0.0193211	0.00317271	1.1e-09
rs2307111	5	75003678	POC5	T	C	0.0167553	0.00140266	6.9e-33	0.00873578	0.00143344	1.1e-09
rs7827182	8	8380471	SGK223	G	C	-0.0112266	0.00137268	2.9e-16	-0.00848727	0.00140221	1.4e-09
rs2281148	20	36433288	CTNNBL1	T	C	-0.00554598	0.00158632	0.00047	-0.00979394	0.00161914	1.5e-09
rs75387636	10	120278394	PRLHR	G	A	-0.00745507	0.00343542	0.03	-0.0212162	0.00350991	1.5e-09
rs10860295	12	98542699	RP11-181C3.1	T	C	-0.00180776	0.0013812	0.19	-0.00851585	0.00141032	1.6e-09
rs1852006	7	77829768	MAGI2	G	A	0.00883089	0.00143031	6.7e-10	0.00877312	0.00146122	1.9e-09
rs10498713	6	22729300	HDGFL1	G	T	-0.0013571	0.00192303	0.48	-0.0117786	0.00196504	2e-09
rs11496125	7	103417557	RELN	C	T	-0.0109238	0.00139455	4.8e-15	-0.00854189	0.00142469	2e-09
rs2999158	1	113239478	MOV10	T	C	-0.00326079	0.0014499	0.025	0.00886901	0.00148224	2.2e-09
rs7814267	8	5545084	CSMD1	A	G	-0.0055326	0.00178809	0.002	-0.0108902	0.00182656	2.5e-09
rs146980124	17	44627649	ARL17A	A	C	0.00548036	0.0016892	0.0012	0.0102411	0.00172485	2.9e-09
rs8117463	20	17231063	PCSK2	G	A	0.00518926	0.00146851	0.00041	0.0088999	0.00149889	2.9e-09
rs10953577	7	108263540	DNAJB9	T	C	-0.00247917	0.00141639	0.08	-0.00858308	0.00144701	3e-09
rs12748436	1	177761109	SEC16B	C	G	-0.00565205	0.00258435	0.029	-0.015605	0.002642	3.5e-09
rs4723263	7	33194826	BBS9	G	C	-0.00253823	0.00138286	0.066	-0.00832963	0.00141275	3.7e-09
rs7123283	11	122809055	C11orf63	C	T	0.00253327	0.00138144	0.067	0.00832173	0.00141117	3.7e-09
rs67603370	17	7524504	SHBG	G	A	-0.000459331	0.00262884	0.86	-0.0158266	0.00268431	3.7e-09
rs11891707	2	207120604	ZDBF2	T	C	0.000436405	0.002009	0.83	0.0121046	0.00205431	3.8e-09
rs9652090	13	27983367	GTF3A	G	T	-0.00370964	0.001386	0.0074	-0.00832927	0.00141558	4e-09
rs10842356	12	24621348	BCAT1	A	T	0.00518695	0.00137144	0.00016	0.00823376	0.00140036	4.1e-09
rs62032001	16	49065630	CBLN1	A	C	-0.00193848	0.00173236	0.26	-0.0103954	0.00176942	4.2e-09
rs10116891	9	122651993	RP11-295D22.1	G	A	-0.00993581	0.00228645	1.4e-05	-0.0135983	0.00233545	5.8e-09
rs884152	8	25770557	EBF2	G	T	-0.00332391	0.0014324	0.02	-0.00851231	0.00146322	6e-09
rs3118252	9	25115154	TUSC1	G	C	-0.00146647	0.00139928	0.29	-0.0083153	0.00142927	6e-09
rs61936936	12	116391685	MED13L	A	T	-0.00486384	0.00229556	0.034	-0.0136211	0.00234396	6.2e-09
rs3181269	11	33755956	CD59	C	T	0.00349142	0.00157276	0.026	0.00932683	0.0016066	6.4e-09
rs9370527	6	56245812	COL21A1	G	A	-0.00327636	0.00160074	0.041	-0.00949473	0.00163571	6.4e-09
rs9594686	13	42723197	DGKH	C	T	0.00604231	0.00180431	0.00081	0.0107007	0.00184282	6.4e-09
rs686431	6	35974217	SLC26A8	C	T	-0.0147642	0.00508885	0.0037	-0.030172	0.0052	6.5e-09
rs4739558	8	38337264	FGFR1	A	G	0.00809748	0.00140056	7.4e-09	0.00829517	0.00143069	6.7e-09
rs74080008	1	51047717	FAF1	G	T	0.00559341	0.00152116	0.00024	0.00901336	0.00155509	6.8e-09
rs7354849	1	232765308	SIPA1L2	A	G	-0.00425564	0.0013795	0.002	-0.00817408	0.00141027	6.8e-09
rs2712667	12	99588917	ANKS1B	G	C	0.00962407	0.00143716	2.1e-11	0.00848645	0.00146746	7.3e-09
rs7672	16	68294800	PLA2G15	C	G	0.00468552	0.00152735	0.0022	0.00900368	0.00156003	7.9e-09
rs7503580	17	79087036	BAIAP2	C	T	-0.00487897	0.00189311	0.01	-0.0111158	0.00193305	8.9e-09
rs115359679	7	755987	PRKAR1B	C	A	-0.00538285	0.00279885	0.054	-0.0164279	0.00285935	9.2e-09
rs7711823	5	158489315	EBF1	A	G	0.00657182	0.00142907	4.3e-06	0.00838771	0.00146043	9.3e-09
rs11256627	10	10535954	CELF2	G	A	-0.00094501	0.0015137	0.53	-0.00887696	0.00154651	9.5e-09
rs7565437	2	65646966	SPRED2	T	C	0.00200679	0.0013944	0.15	0.00818295	0.00142584	9.5e-09
rs4545941	19	16534207	EPS15L1	T	C	-0.00211814	0.0018643	0.26	-0.0108751	0.00190325	1.1e-08
rs12941038	17	66509143	PRKAR1A	C	T	-0.00474693	0.00163424	0.0037	-0.00954182	0.00166872	1.1e-08
rs12308065	12	120624085	GCN1L1	A	G	-0.000653811	0.00142479	0.65	-0.00828917	0.00145482	1.2e-08
rs4783789	16	51446707	SALL1	T	C	0.00165356	0.00164771	0.32	0.0095829	0.00168296	1.2e-08
rs201666051	9	20920868	FOCAD	C	T	-0.00149182	0.00141899	0.29	-0.00824182	0.0014494	1.3e-08
rs11134679	5	170623391	RANBP17	A	G	-0.0124028	0.00147968	5.2e-17	-0.00860276	0.00151215	1.3e-08
rs1476698	2	242296449	FARP2	A	G	0.00138506	0.00141763	0.33	0.00822246	0.0014496	1.4e-08
rs1296328	4	137083193	PCDH18	A	C	0.0117384	0.00138729	2.6e-17	0.00803962	0.00141785	1.4e-08
rs6870983	5	87697533	TMEM161B	C	T	0.0137971	0.00167313	1.6e-16	0.0097013	0.00170986	1.4e-08
rs7439324	4	44501351	KCTD8	C	T	0.00752666	0.00186209	5.3e-05	0.0107707	0.0019031	1.5e-08
rs2755253	1	67470843	SLC35D1	C	T	0.00153108	0.00150569	0.31	0.008712	0.00153927	1.5e-08
rs1177279	2	61295122	KIAA1841	A	G	0.00206449	0.00152979	0.18	0.00883119	0.00156428	1.6e-08
rs60644673	7	100096742	NYAP1	G	T	-0.00406274	0.00173954	0.02	0.0100289	0.00177714	1.7e-08
rs34722008	4	38659594	AC021860.1	G	A	0.00699237	0.00143592	1.1e-06	0.00826538	0.00146755	1.8e-08
rs1696057	12	90767160	CCER1	T	C	0.00391427	0.00144691	0.0068	0.00831199	0.00147741	1.8e-08
rs1619120	9	87302196	NTRK2	A	G	-0.00679342	0.00140193	1.3e-06	-0.00806432	0.00143197	1.8e-08
rs6577497	1	8605667	RERE	A	T	-0.00220462	0.00140295	0.12	0.00807228	0.00143424	1.8e-08
rs2958542	11	62181882	SCGB1A1	C	T	0.000350902	0.00143322	0.81	0.00823945	0.00146406	1.8e-08
rs10887571	10	88030441	GRID1	C	T	-0.00682159	0.0013894	9.1e-07	-0.00798055	0.00141952	1.9e-08
rs115903965	3	66009529	MAGI1	G	A	0.00185751	0.00444334	0.68	-0.0255086	0.00454393	2e-08
rs2939931	10	121636406	MCMBP	T	C	-0.00274182	0.00137365	0.046	-0.00785688	0.00140343	2.2e-08
rs8130408	21	39237138	KCNJ6	A	C	-0.00467883	0.00158127	0.0031	-0.00901268	0.00161364	2.3e-08
rs3815156	17	29685150	NF1	A	G	-0.00529424	0.00180617	0.0034	-0.010306	0.00184428	2.3e-08
rs538579	3	62711674	CADPS	G	C	-0.0079853	0.00147593	6.3e-08	-0.0084219	0.00150934	2.4e-08
rs2268762	3	38516075	ACVR2B	A	G	-0.00438642	0.00140427	0.0018	-0.00799477	0.00143606	2.6e-08
rs6601451	8	10243681	MSRA	C	G	0.0115699	0.00137389	3.7e-17	0.00781386	0.00140345	2.6e-08
rs7840305	8	57168101	CHCHD7	A	G	0.00341742	0.00141931	0.016	0.008059	0.00144985	2.7e-08
rs1402989	3	27056851	NEK10	C	T	-0.00402825	0.00137099	0.0033	-0.00779167	0.00140203	2.7e-08
rs6719507	2	29733801	ALK	G	A	0.00301515	0.00137852	0.029	0.00781795	0.00140961	2.9e-08
rs7145882	14	103255461	TRAF3	T	C	0.0114597	0.00144519	2.2e-15	0.0081884	0.00147582	2.9e-08
rs73085586	20	22430241	FOXA2	G	A	-0.00465313	0.00171669	0.0067	-0.00970779	0.0017522	3e-08
rs11040333	11	49346332	FOLH1	G	A	-0.00397729	0.00151208	0.0085	-0.00854938	0.00154462	3.1e-08
rs3791478	2	240064139	HDAC4	T	C	0.00464182	0.00221479	0.036	0.0125091	0.00226474	3.3e-08
rs55658481	2	219284215	VIL1	G	A	-0.0089689	0.00144403	5.3e-10	-0.00815869	0.0014766	3.3e-08
rs594585	16	65939803	CDH5	T	G	0.00487033	0.00140994	0.00055	0.00795132	0.0014401	3.4e-08
rs10823504	10	72034062	NPFFR1	G	A	0.000901726	0.00281193	0.75	0.0158621	0.0028729	3.4e-08
rs16839832	1	196349909	KCNT2	G	T	-0.00265015	0.00249835	0.29	-0.0140808	0.00255407	3.5e-08
rs76187039	6	43233990	TTBK1	G	T	-0.00111985	0.00200708	0.58	-0.0113078	0.00205092	3.5e-08
rs2175171	1	7028842	CAMTA1	G	C	-0.00193146	0.00137881	0.16	-0.00776553	0.00140957	3.6e-08
rs1000471	15	89986583	RHCG	C	T	0.000909527	0.00168998	0.59	-0.00950759	0.00172531	3.6e-08
rs10791902	11	67093360	SSH3	C	T	-0.00563275	0.00140655	6.2e-05	-0.00791481	0.00143682	3.6e-08
rs3172332	3	153973408	ARHGEF26	T	C	0.00269351	0.00142352	0.058	0.00801043	0.00145575	3.7e-08
rs9610387	22	36476762	RBFOX2	G	A	0.00788695	0.00245745	0.0013	0.0137993	0.00250771	3.7e-08
rs4677156	3	72417857	RYBP	A	T	0.00378299	0.00164241	0.021	0.00924646	0.00167959	3.7e-08
rs11655704	17	47448172	RP11-81K2.1	T	C	0.00244246	0.00147345	0.097	0.00827198	0.00150455	3.8e-08
rs2157295	22	42701984	TCF20	T	G	-0.0049354	0.00141856	0.0005	-0.00795969	0.00144757	3.8e-08
rs10503555	8	15763818	TUSC3	A	G	-0.000646069	0.00138509	0.64	0.0077774	0.00141489	3.9e-08
rs762705	3	50313527	LSMEM2	A	C	0.00721404	0.00191619	0.00017	0.0107589	0.00195957	4e-08
rs68015088	18	51484010	MBD2	G	A	0.00500633	0.00144839	0.00055	0.00810392	0.00147879	4.3e-08
rs10111937	8	54160092	OPRK1	C	T	-0.00490206	0.00149609	0.0011	-0.00836953	0.00152827	4.3e-08
rs62048187	15	38117049	TMCO5A	G	C	-0.00601476	0.00150076	6.1e-05	-0.00838898	0.00153213	4.4e-08
rs67679818	7	110672704	IMMP2L	C	T	0.000406124	0.00139936	0.77	0.00779682	0.00142961	4.9e-08
rs4764949	12	103658096	C12orf42	A	G	0.0119345	0.00146505	3.8e-16	0.00801214	0.00149593	8.5e-08
rs112253053	19	19425145	SUGP1	T	A	0.013771	0.00186963	1.8e-13	0.0101428	0.00190869	1.1e-07
rs28350	3	42418446	LYZL4	A	G	0.0126363	0.00179146	1.7e-12	0.00969738	0.00183201	1.2e-07
rs512121	18	7548501	PTPRM	T	C	0.0105713	0.00174913	1.5e-09	0.00930527	0.00178584	1.9e-07
rs72673947	8	118884379	EXT1	A	G	-0.0140208	0.00223036	3.3e-10	-0.0118252	0.00227835	2.1e-07
rs61992671	14	101531854	AL117190.3	A	G	0.00988005	0.00143461	5.7e-12	0.00757897	0.001465	2.3e-07
rs12951079	17	34933059	GGNBP2	G	A	0.0107877	0.00140507	1.6e-14	0.0074237	0.00143471	2.3e-07
rs10146997	14	79945162	NRXN3	A	G	-0.0159997	0.00165074	3.2e-22	-0.00868742	0.00168572	2.6e-07
rs62004865	15	74207695	LOXL1	T	A	-0.0135621	0.00224169	1.4e-09	-0.0117753	0.00228856	2.7e-07
rs869400	3	185826740	DGKG	T	G	-0.0183105	0.00176638	3.5e-25	-0.00922265	0.00180637	3.3e-07
rs9366863	6	34688946	C6orf106	T	C	0.0173843	0.00145749	8.5e-33	0.00754408	0.00148933	4.1e-07
rs1423534	5	63977000	FAM159B	G	A	0.00770872	0.00139391	3.2e-08	0.00714486	0.00142451	5.3e-07
rs3861871	9	129424719	LMX1B	A	G	-0.00828546	0.00139067	2.6e-09	-0.00711657	0.00142047	5.4e-07
rs4971239	1	203491150	OPTC	G	A	-0.0114876	0.00184196	4.5e-10	-0.00942842	0.00188304	5.5e-07
rs8089514	18	69224478	RP11-723G8.2	T	A	-0.0081679	0.00143938	1.4e-08	-0.00731918	0.00146959	6.3e-07
rs67257872	11	8530218	STK33	A	G	0.0105979	0.00137933	1.5e-14	0.00701931	0.00140901	6.3e-07
rs2051559	4	3298800	RGS12	T	C	-0.0138644	0.00202875	8.3e-12	-0.0103118	0.00207344	6.6e-07
rs8015400	14	25930988	STXBP6	C	A	-0.0126459	0.00146766	6.9e-18	-0.00733747	0.00149876	9.8e-07
rs73026723	19	31017177	ZNF536	C	T	0.0140677	0.00190031	1.3e-13	0.0094854	0.00194001	1e-06
rs61909165	11	134589355	AP003062.1	T	A	-0.012264	0.00182095	1.6e-11	-0.00886811	0.00186014	1.9e-06
rs8008772	14	88321884	GALC	A	T	-0.00926237	0.00159022	5.7e-09	-0.00772414	0.00162392	2e-06
rs9788550	14	29681138	PRKD1	G	C	0.0137871	0.00159576	5.6e-18	0.00768056	0.00162958	2.4e-06
rs6679458	1	96946253	PTBP2	G	T	-0.0115552	0.00138957	9.1e-17	-0.00669756	0.00142057	2.4e-06
rs1834144	18	40744790	RIT2	C	A	0.00792997	0.00142258	2.5e-08	0.00681807	0.00145244	2.7e-06
rs10404726	19	18834514	CRTC1	C	T	0.0122931	0.00137833	4.7e-19	0.00655626	0.00140712	3.2e-06
rs34898535	16	31025641	STX1B	C	T	0.0143098	0.00141495	4.8e-24	0.00667281	0.00144522	3.9e-06
rs112859723	3	131625376	CPNE4	T	C	0.0111434	0.00191128	5.5e-09	0.00882031	0.00195455	6.4e-06
rs28465175	15	53427155	ONECUT1	A	G	0.0150381	0.00270111	2.6e-08	0.0123747	0.00275759	7.2e-06
rs138329430	1	174619318	RABGAP1L	G	A	-0.0127982	0.00219309	5.4e-09	-0.0100646	0.002242	7.2e-06
rs73982435	17	31473455	ASIC2	C	T	0.00942922	0.00166802	1.6e-08	0.00756369	0.00170321	9e-06
rs6669341	1	47678458	TAL1	A	G	0.0106846	0.0013873	1.3e-14	0.00627858	0.00141824	9.6e-06
rs10969334	9	29717279	LINGO2	C	A	0.00867165	0.00140574	6.9e-10	0.00633714	0.00143587	1e-05
rs11223204	11	132652554	OPCML	A	G	-0.00873553	0.00138674	3e-10	-0.00617047	0.00141658	1.3e-05
rs862320	16	69651866	NFAT5	C	T	0.0143991	0.0013964	6.2e-25	0.00619317	0.00142627	1.4e-05
rs113230003	19	18460956	PGPEP1	G	A	0.0126164	0.00157671	1.2e-15	0.00699893	0.00160965	1.4e-05
rs3814883	16	29994922	TAOK2	C	T	-0.014757	0.00137637	8.1e-27	-0.00608707	0.00140582	1.5e-05
rs11976084	7	137437156	DGKI	C	T	-0.00856668	0.00151882	1.7e-08	-0.0066061	0.00155165	2.1e-05
rs17773370	18	57951433	MC4R	G	A	-0.0158879	0.00276123	8.7e-09	-0.0118565	0.00281918	2.6e-05
rs12454712	18	60845884	BCL2	T	C	-0.00811303	0.00141626	1e-08	-0.00602653	0.00144599	3.1e-05
rs815163	1	190294726	BRINP3	T	C	0.0107541	0.00137834	6.1e-15	0.00583636	0.00140908	3.4e-05
rs6938973	6	98421721	MMS22L	T	C	-0.0118066	0.00140063	3.5e-17	0.00589934	0.00143123	3.8e-05
rs7752998	6	34398358	RPS10	A	T	0.0102464	0.00174849	4.6e-09	0.00734414	0.00178668	3.9e-05
rs827803	3	157920266	RSRC1	G	T	0.00786618	0.00138053	1.2e-08	0.00580979	0.00141178	3.9e-05
rs59428052	2	53861389	GPR75-ASB3	A	G	0.0114661	0.00199987	9.8e-09	0.00833123	0.00204497	4.6e-05
rs10736156	10	104019447	GBF1	C	A	-0.0118278	0.00188917	3.8e-10	-0.00785032	0.00193013	4.8e-05
rs329651	11	133767622	IGSF9B	G	T	-0.0110894	0.00173557	1.7e-10	-0.00717249	0.00177292	5.2e-05
rs34778589	22	50709957	MAPK11	A	C	-0.0143368	0.0025	9.8e-09	-0.0103151	0.00255113	5.3e-05
rs55838622	5	95711605	PCSK1	A	C	-0.00989605	0.00164361	1.7e-09	-0.00673263	0.00167968	6.1e-05
rs4790292	17	1824305	RTN4RL1	C	A	0.0163291	0.00191052	1.3e-17	0.0078184	0.00195083	6.1e-05
rs35775580	7	130420740	KLF14	A	G	0.0180149	0.00324057	2.7e-08	0.0132438	0.00331061	6.3e-05
rs34298980	6	40409243	LRFN2	T	C	0.0132574	0.00144434	4.4e-20	0.00588487	0.00147589	6.7e-05
rs6606686	12	110903380	GPN3	G	C	0.00974754	0.00147061	3.4e-11	0.00596426	0.00150162	7.1e-05
rs4671328	2	58935282	FANCL	T	G	0.0131699	0.00138617	2.1e-21	0.00562223	0.00141743	7.3e-05
rs1477290	5	87988934	MEF2C	T	C	-0.0199356	0.00200994	3.5e-23	-0.00814691	0.00205406	7.3e-05
rs62277889	2	198783693	PLCL1	C	T	0.0105949	0.00158158	2.1e-11	0.00640711	0.00161724	7.4e-05
rs4467770	6	12086826	HIVEP1	G	A	-0.00986966	0.00155197	2e-10	-0.00624841	0.00158587	8.1e-05
rs28711392	11	13349559	ARNTL	T	C	0.0117792	0.00143412	2.1e-16	0.00576055	0.00146498	8.4e-05
rs1517037	18	56878274	GRP	C	T	0.00992268	0.00175754	1.6e-08	0.00703328	0.00179442	8.9e-05
rs6575340	14	94023972	UNC79	G	A	-0.0133217	0.00142984	1.2e-20	-0.00569274	0.00146014	9.7e-05
rs2678204	1	201800511	IPO9	T	G	-0.0150162	0.00144491	2.7e-25	-0.00575098	0.00147714	9.9e-05
rs35193668	13	33092929	N4BP2L2	C	T	0.0104702	0.00143054	2.5e-13	0.00567781	0.00146108	0.0001
rs8111074	19	51776117	SIGLECL1	G	T	0.00838998	0.00151756	3.2e-08	0.00601454	0.00154926	0.0001
rs114593013	3	84113491	CADM2	A	G	0.0197179	0.00294476	2.1e-11	0.0115525	0.00301143	0.00012
rs2417998	9	111958746	EPB41L4B	C	G	0.00841353	0.00151559	2.8e-08	0.00596932	0.00154807	0.00012
rs7453694	6	51739528	PKHD1	C	T	-0.00979363	0.00152053	1.2e-10	-0.00598175	0.00155374	0.00012
rs57590313	4	113323430	ALPK1	C	A	-0.0101728	0.00178824	1.3e-08	-0.00697726	0.00182762	0.00013
rs10749659	1	151033979	MLLT11	C	T	0.0101834	0.00163239	4.4e-10	0.0063934	0.0016688	0.00013
rs75706763	2	145669168	ZEB2	A	G	-0.0177039	0.00313665	1.7e-08	-0.0121363	0.00320738	0.00015
rs28462076	4	65696174	TECRL	A	G	0.00939268	0.00162009	6.7e-09	0.00624026	0.00165578	0.00016
rs59893724	5	80830788	SSBP2	A	G	0.0114154	0.00159677	8.7e-13	0.00613892	0.00163182	0.00017
rs1582931	5	122657199	CEP120	G	A	0.00965729	0.00138429	3e-12	0.0053046	0.00141467	0.00018
rs10799778	1	23313353	LACTBL1	T	G	0.0125819	0.00183897	7.8e-12	0.00705079	0.00187999	0.00018
rs12187066	5	88800355	MEF2C	A	G	-0.0101906	0.00157523	9.8e-11	-0.00598703	0.00160981	0.0002
rs79236537	5	86727690	CCNH	G	T	-0.0298957	0.00489434	1e-09	-0.0185066	0.00500176	0.00022
rs3931548	9	103113652	TEX10	C	A	-0.0105077	0.0014385	2.8e-13	-0.00540991	0.00146933	0.00023
rs1286138	14	91485445	RPS6KA5	T	G	-0.00900388	0.00146728	8.4e-10	-0.00544322	0.00149837	0.00028
rs4482463	2	205375909	PARD3B	C	A	0.018863	0.00257351	2.3e-13	0.00946665	0.00263155	0.00032
rs1805123	7	150645534	KCNH2	T	G	0.0110468	0.00159322	4.1e-12	0.00583885	0.00162766	0.00033
rs12788343	11	131452912	NTM	T	C	-0.00965197	0.00139325	4.3e-12	-0.00509931	0.00142323	0.00034
rs142315514	1	147050816	BCL9	C	A	-0.0213869	0.00379002	1.7e-08	-0.0138614	0.00387455	0.00035
rs2450444	10	93010383	PCGF5	G	A	0.00807358	0.00143771	2e-08	0.00524032	0.00146889	0.00036
rs2253310	6	108888593	FOXO3	C	G	-0.0105591	0.00141638	9e-14	-0.00513631	0.00144732	0.00039
rs56803094	15	99222509	IGF1R	A	G	0.00957693	0.00164509	5.8e-09	0.00594203	0.00167949	0.0004
rs12147845	14	101144596	DLK1	C	T	-0.0135688	0.00214705	2.6e-10	-0.00775094	0.00219254	0.00041
rs6963840	7	78144371	MAGI2	C	T	-0.0129345	0.00189361	8.5e-12	-0.00684037	0.00193454	0.00041
rs1296685	22	18230964	BID	A	G	-0.00949275	0.00169731	2.2e-08	-0.0060927	0.00173202	0.00044
rs115866895	1	1592638	SLC35E2B	A	G	0.0120194	0.0015664	1.7e-14	0.00560296	0.00160134	0.00047
rs72618637	2	48953979	GTF2A1L	T	A	0.0099921	0.00177487	1.8e-08	0.00628905	0.00181489	0.00053
rs4677813	3	194863860	XXYLT1	T	C	0.00893255	0.00158099	1.6e-08	0.00559913	0.00161678	0.00053
rs6548220	2	225951	SH3YL1	A	G	0.00935841	0.00148347	2.8e-10	0.00524133	0.00151692	0.00055
rs13329943	16	24733751	TNRC6A	C	T	-0.0113063	0.00155186	3.2e-13	-0.00546069	0.00158506	0.00057
rs12634936	3	147716498	ZIC1	T	C	-0.0181042	0.00314699	8.8e-09	-0.0110744	0.00321824	0.00058
rs12462975	19	30272202	CCNE1	G	A	-0.0114755	0.00146997	5.9e-15	-0.00515105	0.00150068	0.0006
rs11633022	15	73074890	ADPGK	C	A	-0.0108928	0.0014426	4.3e-14	-0.00503714	0.00147276	0.00063
rs3823674	7	50571996	DDC	C	T	0.00765672	0.00138882	3.5e-08	0.00484169	0.00141884	0.00064
rs6843852	4	162132758	FSTL5	C	T	-0.00871909	0.00137121	2e-10	-0.00476679	0.00140141	0.00067
rs1633418	22	20091756	DGCR8	T	C	0.00792126	0.00141049	2e-08	0.004885	0.00143933	0.00069
rs6798941	3	52893465	TMEM110	C	T	-0.0109993	0.00150528	2.7e-13	-0.00520743	0.00153936	0.00072
rs9814758	3	123062657	ADCY5	T	G	0.00838747	0.00143726	5.4e-09	0.00488837	0.00146979	0.00088
rs113962925	17	46044446	CDK5RAP3	C	T	-0.0171085	0.00263645	8.6e-11	-0.00894893	0.00269208	0.00089
rs7102934	11	84648068	DLG2	T	C	-0.00907898	0.00149355	1.2e-09	-0.00507042	0.00152569	0.00089
rs78565420	8	85703065	RALYL	C	T	-0.018757	0.00315301	2.7e-09	-0.0106744	0.00322084	0.00092
rs112875651	8	126506694	TRIB1	G	A	-0.00835363	0.00142292	4.3e-09	-0.00479365	0.00145353	0.00097
rs811054	16	72251132	PMFBP1	C	T	-0.00863679	0.00138424	4.4e-10	-0.00465946	0.00141385	0.00098
rs80082536	3	35195311	ARPP21	A	G	-0.0128944	0.00212463	1.3e-09	-0.00715424	0.00217273	0.00099
rs8038574	15	95275890	MCTP2	T	C	0.00907367	0.00145054	4e-10	0.00484626	0.00148087	0.0011
rs13061117	3	181186466	SOX2	T	C	-0.0146976	0.00242091	1.3e-09	-0.0079932	0.00247572	0.0012
rs273505	19	18217147	MAST3	T	C	-0.0101333	0.00139037	3.1e-13	-0.00452043	0.00141942	0.0014
rs62171698	2	143959096	ARHGAP15	C	A	-0.0120557	0.00196697	8.8e-10	-0.00639125	0.00201133	0.0015
rs12517187	5	112444682	MCC	C	T	-0.00824621	0.00138786	2.8e-09	-0.00450524	0.00141832	0.0015
rs2186118	1	66456465	PDE4B	C	A	0.00986064	0.00151196	6.9e-11	0.00489994	0.00154569	0.0015
rs2289379	7	44804225	ZMIZ2	C	T	0.00975934	0.00140786	4.1e-12	0.00456954	0.00143829	0.0015
rs1167311	1	49996959	AGBL4	G	A	0.0122534	0.00147912	1.2e-16	0.00477316	0.00151211	0.0016
rs2875762	6	124925032	NKAIN2	G	C	-0.0110373	0.00160426	6e-12	-0.00516927	0.00163931	0.0016
rs1436348	3	104612668	ALCAM	A	G	-0.00966304	0.00138887	3.5e-12	-0.0044633	0.00142031	0.0017
rs845084	10	125220036	GPR26	G	A	-0.00985344	0.00157289	3.7e-10	-0.00504148	0.00160699	0.0017
rs34994596	15	80991447	ABHD17C	T	C	0.0111514	0.00150201	1.1e-13	0.00477498	0.00153342	0.0018
rs7103389	11	881639	CHID1	T	C	-0.00946008	0.00142256	2.9e-11	-0.00453219	0.00145317	0.0018
rs724623	14	47303577	MDGA2	A	C	0.0102441	0.00137406	9e-14	0.00437332	0.00140317	0.0018
rs544200874	4	20124826	SLIT2	C	T	-0.0176783	0.0027129	7.2e-11	-0.00865278	0.00277265	0.0018
rs4672338	2	60217457	BCL11A	C	T	-0.008354	0.00144845	8e-09	-0.00460002	0.00148112	0.0019
rs3125326	10	63053788	TMEM26	A	C	-0.00789262	0.00141947	2.7e-08	-0.00448372	0.00145024	0.002
rs4648450	1	2723214	TTC34	C	A	0.0098008	0.00137971	1.2e-12	0.00435452	0.00141048	0.002
rs114263339	5	50932343	ISL1	C	T	-0.0252802	0.00432869	5.2e-09	-0.0136122	0.0044237	0.0021
rs11856579	15	78012688	LINGO1	G	A	0.00917954	0.00155262	3.4e-09	0.00487577	0.00158509	0.0021
rs1222216	11	30346052	ARL14EP	C	T	0.0121516	0.00163666	1.1e-13	0.00508542	0.00167187	0.0024
rs35894137	8	43071838	HGSNAT	C	T	0.014227	0.00251993	1.6e-08	0.00782259	0.00257415	0.0024
rs1477890	4	18511738	LCORL	A	G	-0.00977959	0.00137366	1.1e-12	-0.0042684	0.00140391	0.0024
rs6029180	20	39178923	MAFB	A	G	-0.00818774	0.00147876	3.1e-08	-0.00457439	0.00150935	0.0024
rs7749708	6	153375907	RGS17	C	T	-0.00998267	0.00150851	3.7e-11	-0.00468521	0.00154146	0.0024
rs72652703	8	67209548	CRH	T	C	0.00992488	0.001578	3.2e-10	0.00486743	0.00161195	0.0025
rs12363672	11	55684028	OR5W2	A	C	-0.0238392	0.00429171	2.8e-08	-0.0132424	0.00438406	0.0025
rs74929176	17	54905494	C17orf67	C	T	0.00904667	0.00165261	4.4e-08	0.00503913	0.00168748	0.0028
rs17619860	8	87779603	CNGB3	T	C	-0.0104045	0.00186001	2.2e-08	-0.00566931	0.00190003	0.0028
rs11000993	10	76084111	ADK	T	C	-0.013812	0.00207909	3.1e-11	-0.00633592	0.00212417	0.0029
rs35221880	12	133301500	ANKLE2	T	C	0.00857287	0.00155424	3.5e-08	0.00472496	0.00158701	0.0029
rs35809007	2	47019521	LINC01118	G	A	0.0105922	0.00142731	1.2e-13	0.00433584	0.0014595	0.003
rs9480184	6	155987788	NOX3	C	T	-0.0098556	0.00168442	4.9e-09	-0.00511342	0.00172121	0.003
rs66460909	20	51195387	ZFP64	G	A	0.0156925	0.00174901	2.9e-19	0.00527438	0.00178519	0.0031
rs7924036	10	65191645	JMJD1C	G	T	0.0096342	0.00137162	2.2e-12	0.00410026	0.00140136	0.0034
rs4575195	10	114765747	TCF7L2	C	A	0.00959417	0.00147977	9e-11	0.00442711	0.00151186	0.0034
rs4148155	4	89054667	ABCG2	A	G	0.0143494	0.00215753	2.9e-11	0.00641588	0.00220505	0.0036
rs7141912	14	35649431	KIAA0391	A	T	0.0118214	0.00206846	1.1e-08	0.00613534	0.00211229	0.0037
rs9843653	3	49920571	MST1R	T	C	-0.0175503	0.00137056	1.5e-37	-0.00406936	0.00140159	0.0037
rs148137538	1	173399677	PRDX6	A	G	0.0250491	0.00457729	4.4e-08	0.0135299	0.00467938	0.0038
rs45521740	19	2245622	SF3A2	G	A	-0.0180325	0.00295173	1e-09	-0.00869428	0.0030134	0.0039
rs13218383	6	120173501	MAN1A1	C	G	0.00931833	0.00145169	1.4e-10	0.00422494	0.0014834	0.0044
rs680071	11	103088414	DYNC2H1	T	C	-0.0117393	0.0021142	2.8e-08	-0.00613943	0.00215969	0.0045
rs3902951	14	69789755	GALNT16	T	G	-0.010523	0.00163159	1.1e-10	-0.00473325	0.00166616	0.0045
rs412243	16	339672	AXIN1	T	C	0.0104789	0.00141618	1.4e-13	0.00408455	0.00144647	0.0047
rs113132247	9	131026108	GOLGA2	G	A	-0.0123286	0.0019113	1.1e-10	-0.00549973	0.00195226	0.0048
rs10791113	11	130873165	SNX19	A	G	-0.00856944	0.00137526	4.6e-10	-0.00396314	0.00140485	0.0048
rs34292685	11	64049021	GPR137	C	T	0.0127228	0.00185993	7.9e-12	0.00531169	0.00189995	0.0052
rs651533	1	82375561	LPHN2	T	A	0.00929619	0.00159479	5.6e-09	0.0045563	0.00163036	0.0052
rs17029006	3	12329452	PPARG	C	T	0.0103969	0.0015534	2.2e-11	0.00441996	0.00158857	0.0054
rs7424120	2	59313974	FANCL	C	T	0.0142008	0.0014016	4e-24	0.00397895	0.00143321	0.0055
rs544957562	9	33978015	UBAP2	A	T	0.0123934	0.00202306	9e-10	0.00573856	0.00206642	0.0055
rs1250597	10	81010250	ZMIZ1	A	G	-0.00853653	0.00139856	1e-09	0.00394057	0.00142889	0.0058
rs2083323	18	1856272	METTL4	G	A	-0.0104121	0.00179988	7.3e-09	-0.0050254	0.00183766	0.0062
rs719802	11	113234679	TTC12	T	C	0.00820044	0.0014076	5.7e-09	0.00391242	0.00143789	0.0065
rs1568488	3	153657951	ARHGEF26	G	C	-0.0110252	0.00140599	4.4e-15	-0.00386191	0.00143782	0.0072
rs17716502	8	116659731	TRPS1	C	T	0.0162355	0.00171408	2.7e-21	0.00470841	0.00175096	0.0072
rs28839214	4	145313641	GYPA	G	T	-0.00891646	0.00140514	2.2e-10	-0.00383324	0.00143609	0.0076
rs57488047	15	79403002	RASGRF1	T	C	0.00986083	0.00138545	1.1e-12	0.00377491	0.00141442	0.0076
rs2583410	4	102182199	PPP3CA	A	C	-0.0133529	0.00193619	5.3e-12	-0.00522084	0.00197884	0.0083
rs2343681	3	136535024	SLC35G2	G	A	-0.0123563	0.00167752	1.8e-13	-0.00450582	0.00171549	0.0086
rs12821683	12	58588964	XRCC6BP1	G	C	-0.0111753	0.00201297	2.8e-08	-0.00532484	0.00205541	0.0096
rs72917533	2	175238924	CIR1	T	C	0.011462	0.00176411	8.2e-11	0.00466368	0.0018039	0.0097
rs76824303	3	62459819	CADPS	A	C	0.0151797	0.00234294	9.2e-11	0.00618417	0.00239599	0.0098
rs143662847	8	48804722	PRKDC	C	T	0.0193182	0.0035338	4.6e-08	0.00931519	0.00360983	0.0099
rs1778830	1	156489974	IQGAP3	G	A	-0.009908	0.00142688	3.8e-12	-0.0037383	0.0014587	0.01
rs17770336	9	28414625	LINGO2	C	T	-0.0155163	0.00146443	3.1e-26	-0.00384235	0.00149581	0.01
rs61813324	1	156049877	MEX3A	C	T	-0.0182963	0.00202748	1.8e-19	-0.00534173	0.0020727	0.01
rs80082351	3	114415926	ZBTB20	A	G	0.018501	0.00284688	8.1e-11	0.00748991	0.00291133	0.01
rs2247401	15	53156672	ONECUT1	G	A	-0.00852417	0.001561	4.7e-08	-0.00407787	0.00159363	0.011
rs7038966	9	73777777	TRPM3	C	T	-0.00947635	0.00140121	1.4e-11	-0.00365092	0.00143123	0.011
rs329118	5	133861663	JADE2	C	T	0.00948808	0.00139007	8.8e-12	0.00353033	0.00142058	0.013
rs8124896	20	21385659	NKX2-4	T	C	-0.0131677	0.00228357	8.1e-09	-0.00577363	0.00233081	0.013
rs7549358	1	115252609	NRAS	G	C	0.00882987	0.00142922	6.5e-10	0.00361946	0.0014611	0.013
rs2425856	20	44911954	CDH22	A	G	0.00842158	0.00138117	1.1e-09	0.00347821	0.00140974	0.014
rs4792716	17	15943144	NCOR1	A	G	-0.00810528	0.0013842	4.8e-09	-0.00346804	0.00141341	0.014
rs9834519	3	156379637	TIPARP	C	T	0.015592	0.0025405	8.4e-10	0.00635684	0.00259802	0.014
rs6752979	2	81741750	CTNNA2	G	A	-0.00895678	0.00146997	1.1e-09	-0.00367287	0.00150312	0.015
rs79686965	11	46020909	PHF21A	A	G	-0.0310439	0.00555666	2.3e-08	-0.0138044	0.00567623	0.015
rs1451533	2	105466005	POU3F3	G	A	-0.010968	0.00154606	1.3e-12	-0.00383899	0.00158093	0.015
rs61746970	19	51132746	SYT3	G	A	-0.0213186	0.00361813	3.8e-09	-0.00888319	0.00369372	0.016
rs215634	7	32369148	PDE1C	A	G	0.0104342	0.00141137	1.4e-13	0.00343967	0.00144188	0.017
rs12031634	1	34584393	CSMD2	G	A	0.00880574	0.00150452	4.8e-09	0.0036029	0.00153808	0.019
rs2658797	11	93212254	SMCO4	C	T	0.00779058	0.00137105	1.3e-08	0.00324825	0.00140056	0.02
rs61986330	14	73314450	DPF3	C	A	0.00873325	0.00153905	1.4e-08	0.00362951	0.00157166	0.021
rs529200	3	173114305	NLGN1	A	G	-0.0103148	0.00137304	5.8e-14	-0.00323668	0.00140413	0.021
rs6583310	3	196170985	UBXN7	G	C	-0.00878295	0.0013839	2.2e-10	-0.00326447	0.00141523	0.021
rs537508	4	171042158	AADAT	G	C	-0.00777315	0.00139636	2.6e-08	-0.00326427	0.00142711	0.022
rs73078357	3	48695834	CELSR3	T	C	0.0118946	0.00209239	1.3e-08	0.00489077	0.00213976	0.022
rs556992087	12	124500725	FAM101A	T	C	-0.0106085	0.00166847	2e-10	-0.00391399	0.00170365	0.022
rs788163	2	172931559	METAP1D	A	C	-0.0100556	0.00153629	5.9e-11	-0.00356573	0.00157094	0.023
rs9673839	16	76895693	RP11-58C22.1	A	G	-0.00830314	0.00137898	1.7e-09	-0.00319534	0.00140847	0.023
rs62379271	5	105870033	EFNA5	T	G	-0.0078061	0.00139152	2e-08	-0.00321644	0.00142206	0.024
rs12213441	6	143208838	HIVEP2	C	T	-0.0105064	0.00167201	3.3e-10	-0.00385056	0.00170854	0.024
rs76702514	1	195148296	KCNT2	C	G	0.0101367	0.001689	2e-09	0.00391119	0.00172668	0.024
rs6069625	20	54747469	MC3R	A	G	0.00872998	0.00155672	2e-08	0.00357745	0.00158892	0.024
rs2725371	8	30854033	PURG	A	G	0.0100376	0.0014969	2e-11	-0.00346122	0.00152911	0.024
rs11218510	11	121922587	BLID	G	A	0.0080957	0.00140221	7.8e-09	0.00321674	0.00143238	0.025
rs1598121	3	82694710	GBE1	A	G	-0.00896415	0.00142305	3e-10	-0.0032264	0.00145527	0.027
rs10457469	6	126083658	HEY2	G	A	-0.00763453	0.00137206	2.6e-08	-0.00308041	0.00140203	0.028
rs9579775	13	20616557	ZMYM2	A	C	-0.0146498	0.00208415	2.1e-12	-0.00467691	0.00212864	0.028
rs6511826	19	12706991	ZNF490	G	A	0.013982	0.00245639	1.3e-08	0.00551122	0.00250771	0.028
rs7925100	11	118941596	VPS11	G	A	-0.00916807	0.00140267	6.3e-11	-0.00313357	0.00143285	0.029
rs347551	5	119389031	PRR16	C	G	-0.00889176	0.00139474	1.8e-10	-0.00309272	0.00142535	0.03
rs1899689	7	121964349	CADPS2	C	T	-0.00773624	0.00140509	3.7e-08	-0.00309859	0.00143546	0.031
rs11150462	16	82451679	CDH13	T	A	0.00844366	0.0014248	3.1e-09	0.00309566	0.00145528	0.033
rs6597653	9	133788465	FIBCD1	G	C	-0.0085299	0.00140699	1.3e-09	-0.00305337	0.00143714	0.034
rs115778101	1	78198554	USP33	T	C	0.0177683	0.00321873	3.4e-08	0.00692255	0.00329052	0.035
rs67913249	5	43204126	NIM1K	C	G	0.00934618	0.00145015	1.2e-10	0.00307131	0.00148198	0.038
rs7511698	1	25015638	SRRM1	C	T	0.00821032	0.00148524	3.2e-08	0.00314307	0.00151837	0.038
rs9852062	3	45373442	LARS2	T	A	0.00817197	0.00138361	3.5e-09	0.00289301	0.00141493	0.041
rs2114210	8	95595162	KIAA1429	G	A	-0.00986173	0.00145393	1.2e-11	-0.00301867	0.00148521	0.042
rs6030803	20	41986507	SRSF6	T	C	0.0129265	0.00207355	4.5e-10	0.00429993	0.00211644	0.042
rs13174863	5	139080745	CXXC5	A	G	-0.0136233	0.00194393	2.4e-12	-0.00402819	0.00198659	0.043
rs1409158	1	119538890	TBX15	C	T	0.00923072	0.00161087	1e-08	0.00333182	0.0016468	0.043
rs10174253	2	181323160	CWC22	A	C	-0.011209	0.00153204	2.5e-13	-0.00308421	0.00156659	0.049
rs61754230	12	72179446	RAB21	C	T	-0.0273798	0.0049283	2.8e-08	-0.00981169	0.0050322	0.051
rs7086898	10	104386152	SUFU	A	G	-0.0138742	0.00253258	4.3e-08	-0.00497773	0.00258749	0.054
rs112852122	20	47498117	ARFGEF2	G	A	0.0133703	0.00191182	2.7e-12	0.00375107	0.00195137	0.055
rs1964926	21	42653121	BACE2	A	G	-0.00823118	0.00143981	1.1e-08	-0.00282014	0.00146927	0.055
rs1631026	2	26953850	KCNK3	C	T	-0.0107027	0.00137118	5.9e-15	-0.00268744	0.0014021	0.055
rs6761463	2	50201547	NRXN1	G	C	0.0125814	0.00185776	1.3e-11	0.00361307	0.00189965	0.057
rs11047138	12	24019853	SOX5	C	G	-0.0143769	0.00262949	4.6e-08	-0.00508395	0.00268493	0.058
rs16940823	18	22137319	HRH4	C	A	0.010772	0.00178542	1.6e-09	0.00341791	0.00182289	0.061
rs66674732	13	62721160	PCDH20	G	A	-0.00816409	0.00141088	7.2e-09	-0.00267594	0.00144099	0.063
rs1381010	4	112677085	C4orf32	G	A	0.00823717	0.00148666	3e-08	0.00281207	0.00151941	0.064
rs369461388	14	40104718	FBXO33	G	C	-0.0126017	0.00200967	3.6e-10	-0.00380484	0.00205225	0.064
rs1369159	15	66360842	MEGF11	C	T	0.00787534	0.0013963	1.7e-08	0.00263201	0.00142549	0.065
rs4989244	9	102100348	SEC61B	G	A	0.00763477	0.00138564	3.6e-08	0.00260557	0.00141533	0.066
rs12149660	16	70309237	AARS	G	A	0.0162176	0.00216124	6.2e-14	0.00400761	0.00220748	0.069
rs2035806	10	133984916	JAKMIP3	G	A	0.00954916	0.00138642	5.7e-12	0.00256304	0.00141647	0.07
rs429358	19	45411941	APOE	T	C	0.0160691	0.00190178	2.9e-17	-0.00345424	0.00194151	0.075
rs7230240	18	42597978	SETBP1	C	T	0.00939729	0.00150477	4.2e-10	0.00272606	0.00153636	0.076
rs34542489	17	51917844	KIF2B	A	C	0.00777978	0.00140115	2.8e-08	0.00252149	0.00143071	0.078
rs201475383	20	26273991	FAM182B	G	A	0.0240169	0.00391789	8.8e-10	0.0069822	0.00399894	0.081
rs2056477	7	2079744	MAD1L1	G	C	0.0115643	0.00163545	1.5e-12	0.00289922	0.00167081	0.083
rs368540015	7	74292165	GTF2IRD2	A	G	-0.0181657	0.00324824	2.2e-08	-0.00572743	0.00331846	0.084
rs6075658	20	2094078	STK35	T	C	0.00848906	0.00137576	6.8e-10	0.00242602	0.00140422	0.084
rs142503704	5	92622421	NR2F1	G	A	-0.0262684	0.00467519	1.9e-08	-0.00812529	0.0047778	0.089
rs6050446	20	25195509	ENTPD6	A	G	-0.0264171	0.00389465	1.2e-11	-0.00669706	0.00397522	0.092
rs1987960	20	30649834	HCK	T	C	-0.0189251	0.00331178	1.1e-08	-0.00562982	0.0033803	0.096
rs3737992	1	33234128	KIAA1522	G	A	0.0137318	0.00182503	5.3e-14	0.00307401	0.00186573	0.099
rs2660241	16	4940023	PPL	T	C	-0.00812512	0.00142623	1.2e-08	-0.00240525	0.00145674	0.099
rs6823268	4	145982563	ANAPC10	A	G	-0.0081752	0.00141821	8.2e-09	-0.00235515	0.00144945	0.1
rs75957461	19	11166163	SMARCA4	C	T	-0.0176806	0.00304742	6.6e-09	-0.00510904	0.00311109	0.1
rs9615723	22	48386670	FAM19A5	C	T	0.00771492	0.00140281	3.8e-08	0.00226115	0.0014315	0.11
rs7182917	15	52080803	TMOD2	T	C	0.00873699	0.00138531	2.8e-10	0.00224617	0.00141427	0.11
rs10960276	9	11819686	TYRP1	C	A	0.00809436	0.00143164	1.6e-08	-0.00233632	0.00146232	0.11
rs868784	11	43944388	C11orf96	G	A	0.00787224	0.00141664	2.7e-08	0.00227508	0.00144712	0.12
rs10823826	10	53649431	PRKG1	C	T	-0.00897916	0.00158888	1.6e-08	-0.00255677	0.00162333	0.12
rs4911382	20	32553095	RALY	C	T	-0.00831839	0.00139678	2.6e-09	-0.0022266	0.00142568	0.12
rs12885251	14	99670791	BCL11B	G	A	0.00762803	0.00139078	4.1e-08	0.00213171	0.00142025	0.13
rs77560793	1	175001179	MRPS14	G	A	0.0245625	0.00399409	7.8e-10	0.0062456	0.00408318	0.13
rs10505836	12	19288508	PLEKHA5	A	C	-0.0121361	0.00199185	1.1e-09	-0.00307879	0.00203385	0.13
rs12477088	2	67841326	ETAA1	T	C	0.0104671	0.00138822	4.7e-14	0.0020841	0.00141953	0.14
rs2542615	10	131128952	MGMT	C	T	0.00843562	0.00145857	7.3e-09	0.00220981	0.00149019	0.14
rs1799507	12	16427314	SLC15A5	G	A	-0.0108354	0.00195679	3.1e-08	-0.00295156	0.00199804	0.14
rs7570446	2	193801010	TMEFF2	C	A	-0.00780228	0.00137254	1.3e-08	0.00206294	0.00140349	0.14
rs945211	1	32191798	BAI2	G	C	-0.00849357	0.0014077	1.6e-09	-0.00206335	0.0014391	0.15
rs72753485	9	96673230	BARX1	G	C	-0.0155961	0.00249848	4.3e-10	-0.0036761	0.00255202	0.15
rs2516726	16	2095065	NTHL1	T	C	0.00990951	0.00164497	1.7e-09	0.00241747	0.00168016	0.15
rs1373349	18	63282992	CDH7	C	T	0.00980624	0.00148041	3.5e-11	0.00212836	0.00151148	0.16
rs79675564	2	211286896	LANCL1	C	A	-0.0150946	0.00255465	3.4e-09	-0.00366598	0.00261226	0.16
rs10774018	12	2157925	CACNA1C	G	C	-0.0094769	0.00165987	1.1e-08	-0.00231586	0.00169486	0.17
rs12927792	16	9713194	RP11-297M9.1	C	T	-0.00867045	0.00139549	5.2e-10	-0.00196508	0.00142535	0.17
rs12477385	2	166144850	SCN2A	G	T	0.00924442	0.00164143	1.8e-08	0.00227952	0.00167844	0.17
rs7264802	20	62692440	TCEA2	A	G	-0.00980735	0.00159143	7.2e-10	-0.00221817	0.00162435	0.17
rs187067151	20	29539588	FRG1B	G	T	0.0266801	0.00397873	2e-11	0.00544245	0.00406105	0.18
rs12705894	7	113351252	PPP1R3A	G	A	0.00780083	0.00138156	1.6e-08	0.00189878	0.00141142	0.18
rs403694	21	46567625	ADARB1	C	T	-0.0121794	0.00138306	1.3e-18	-0.00186034	0.00141136	0.19
rs36007635	6	163009335	PARK2	G	A	0.0137121	0.00199026	5.6e-12	0.00264647	0.00203374	0.19
rs7893571	10	16750129	RSU1	G	T	-0.0101768	0.00145748	2.9e-12	-0.00193319	0.00148908	0.19
rs7548936	1	91207757	BARHL2	G	C	-0.00848296	0.00141586	2.1e-09	0.00185106	0.00144744	0.2
rs183315407	1	46201427	IPP	G	A	0.0263723	0.0034926	4.3e-14	0.00453817	0.0035705	0.2
rs151252883	2	228998026	SPHKAP	T	G	-0.00921571	0.00144166	1.6e-10	-0.00190531	0.00147417	0.2
rs2074686	7	100800635	AP1S1	G	A	0.00827977	0.00139468	2.9e-09	0.0017929	0.00142483	0.21
rs34373881	3	20432033	SGOL1	G	A	0.00883268	0.00153671	9e-09	0.00198039	0.00157151	0.21
rs7518221	1	225561346	DNAH14	T	C	0.00795352	0.00143293	2.8e-08	0.0018025	0.0014649	0.22
rs12644329	4	143634746	INPP4B	G	A	0.00791227	0.00141949	2.5e-08	0.00177866	0.00145075	0.22
rs575840515	1	80796649	LPHN2	A	G	-0.00900837	0.00152109	3.2e-09	-0.00190383	0.00155502	0.22
rs4759228	12	56508409	PA2G4	G	C	0.011615	0.00150727	1.3e-14	0.00189092	0.00153905	0.22
rs10973159	9	36992547	PAX5	G	T	-0.00805227	0.00141346	1.2e-08	0.00174034	0.00144375	0.23
rs10760277	9	126093999	CRB2	C	T	-0.00886536	0.00141365	3.6e-10	-0.00168407	0.00144394	0.24
rs61903695	11	89922417	NAALAD2	A	G	-0.0113248	0.00157548	6.6e-13	-0.0018746	0.00160938	0.24
rs78517245	3	42587865	SEC22C	T	C	-0.0343879	0.00584937	4.1e-09	-0.00697895	0.0059818	0.24
rs10805383	5	63034606	HTR1A	G	A	-0.0104667	0.00137409	2.6e-14	-0.001566	0.00140425	0.26
rs72910629	6	69761994	BAI3	A	G	-0.0132548	0.00201085	4.3e-11	0.00225962	0.00205477	0.27
rs1324110	6	93913200	EPHA7	G	C	0.00776998	0.00138403	2e-08	0.00157096	0.00141426	0.27
rs78369934	17	61739101	MAP3K3	T	C	0.0199362	0.00304655	6e-11	-0.00344213	0.00311083	0.27
rs9522180	13	111970212	TEX29	C	T	0.00923593	0.00138226	2.4e-11	0.00155038	0.00141176	0.27
rs409696	2	147900651	ACVR2A	G	A	0.0114218	0.00138666	1.8e-16	0.00154584	0.00141793	0.28
rs12357890	10	99762693	CRTAC1	A	G	-0.0121927	0.00138837	1.6e-18	-0.00152667	0.00141848	0.28
rs78886584	1	16859325	FAM231B	A	G	-0.0084915	0.0013848	8.7e-10	-0.00152215	0.00141569	0.28
rs4806814	19	1860147	KLF16	G	A	0.0126512	0.00190443	3.1e-11	-0.0020999	0.00194422	0.28
rs55931203	17	65854602	BPTF	C	T	-0.0125644	0.00177792	1.6e-12	-0.00191964	0.00181544	0.29
rs149457	5	107438057	FBXL17	C	T	0.0150324	0.00182987	2.1e-16	0.00198417	0.00187003	0.29
rs11708540	3	70593081	FOXP1	G	A	-0.0106156	0.00189063	2e-08	0.00206605	0.00193343	0.29
rs567230078	6	43588227	GTPBP2	T	A	0.0250634	0.00424894	3.7e-09	0.00456547	0.00434176	0.29
rs78508049	1	210344884	SYT14	T	C	-0.0111446	0.00175359	2.1e-10	-0.00187813	0.0017927	0.29
rs13292699	9	15910044	CCDC171	A	C	0.0125361	0.00138627	1.5e-19	-0.00147231	0.00141598	0.3
rs7913496	10	10257277	CELF2	C	T	0.0100297	0.00178629	2e-08	-0.00187539	0.00182502	0.3
rs76520838	15	47916618	SEMA6D	C	T	-0.0232182	0.00386698	1.9e-09	-0.00412475	0.00394783	0.3
rs3806114	6	20482335	E2F3	G	A	0.00878865	0.00147166	2.3e-09	0.00151126	0.00150381	0.31
rs116195355	1	39941508	MACF1	C	A	0.0259588	0.00396473	5.9e-11	0.00409363	0.00405317	0.31
rs2396625	7	113028634	TSRM	T	A	0.00993598	0.0013964	1.1e-12	0.0014477	0.00142658	0.31
rs2866720	7	70106310	AUTS2	C	T	-0.00912913	0.0014182	1.2e-10	-0.0014556	0.00144886	0.32
rs2269610	6	33289935	DAXX	G	C	-0.0127637	0.00176726	5.1e-13	0.00177773	0.00180586	0.32
rs1840660	7	114352615	FOXP2	G	A	-0.00995498	0.00141493	2e-12	0.00143567	0.00144551	0.32
rs698147	5	3513485	IRX1	A	G	0.00877987	0.0013771	1.8e-10	0.00140861	0.00140733	0.32
rs4962725	10	126733321	CTBP2	T	C	-0.00996697	0.00138657	6.6e-13	-0.00138851	0.00141663	0.33
rs2837398	21	41427168	DSCAM	A	C	-0.00819988	0.00140095	4.8e-09	0.00138608	0.00142962	0.33
rs262956	3	183486117	YEATS2	T	G	0.00911918	0.00143655	2.2e-10	0.00142997	0.00146908	0.33
rs11079849	17	47090785	IGF2BP1	C	T	0.0122339	0.00146379	6.4e-17	0.00141712	0.00149467	0.34
rs6530737	8	14095763	SGCZ	A	G	0.00901865	0.00143697	3.5e-10	0.00139944	0.00146789	0.34
rs9421249	10	118623322	ENO4	C	T	-0.0104412	0.00156447	2.5e-11	0.00149155	0.00159839	0.35
rs35957544	8	73440371	KCNB2	G	T	0.0126785	0.00139004	7.4e-20	0.00133392	0.00141995	0.35
rs11642387	16	6753239	RBFOX1	A	G	0.0128653	0.00229443	2.1e-08	-0.00220489	0.00234351	0.35
rs57654548	3	125196904	SNX4	C	A	0.0116291	0.00212161	4.2e-08	0.0020156	0.00216964	0.35
rs28726372	1	84353839	TTLL7	T	C	-0.00907801	0.00148344	9.4e-10	-0.001432	0.00151653	0.35
rs61217499	12	108417780	WSCD2	G	C	0.0127589	0.00167171	2.3e-14	0.00159702	0.00170695	0.35
rs4836133	5	124332103	ZNF608	C	A	-0.00836449	0.00141129	3.1e-09	0.00231309	0.00246539	0.35
rs2164300	4	67813017	CENPC	C	T	0.00754945	0.00137666	4.2e-08	-0.00126483	0.00140698	0.37
rs396354	2	86850022	CHMP3	T	C	0.0103984	0.0015204	8e-12	0.0013629	0.00155469	0.38
rs1454687	3	94038085	NSUN3	C	G	0.0122831	0.00136952	3e-19	0.00123916	0.00140053	0.38
rs114728753	3	78483402	ROBO1	A	C	-0.00895145	0.00146561	1e-09	-0.00131501	0.00149879	0.38
rs12427047	12	90213070	ATP2B1	C	T	0.0109098	0.00159892	8.9e-12	0.00140343	0.00163263	0.39
rs1547205	9	98815145	ERCC6L2	G	C	0.0132049	0.00232169	1.3e-08	0.00201872	0.00237144	0.39
rs236660	7	75050086	POM121C	T	C	-0.0144693	0.00143954	9.1e-24	-0.0012696	0.00147066	0.39
rs1704190	2	200760629	C2orf69	G	A	-0.00833069	0.00142051	4.5e-09	-0.00123448	0.00145254	0.4
rs1458156	12	41887940	PDZRN4	C	T	-0.00928804	0.00137304	1.3e-11	-0.00119199	0.00140199	0.4
rs3753639	1	154986091	ZBTB7B	T	C	-0.0114965	0.00160241	7.3e-13	-0.00137638	0.00163815	0.4
rs1411432	9	16728532	BNC2	A	C	-0.0124381	0.00176815	2e-12	0.00149441	0.00180604	0.41
rs7539903	1	209208033	CAMK1G	T	A	0.0076915	0.00140708	4.6e-08	0.001183	0.00143847	0.41
rs7321285	13	54319327	OLFM4	A	C	0.0113478	0.00171932	4.1e-11	0.00146088	0.00175602	0.41
rs9888533	13	107854612	FAM155A	C	T	-0.00765412	0.00139943	4.5e-08	-0.0011471	0.0014293	0.42
rs7175642	15	59450079	MYO1E	T	G	0.00859149	0.00147129	5.2e-09	0.00122353	0.00150205	0.42
rs10756555	9	14459089	NFIB	G	A	0.0102529	0.00138891	1.6e-13	0.00113354	0.00141867	0.42
rs111584879	15	66678173	TIPIN	T	C	0.00878936	0.00161059	4.8e-08	0.00133028	0.00164426	0.42
rs4419475	4	96150044	UNC5C	A	T	-0.00809618	0.00139493	6.5e-09	0.00115585	0.00142565	0.42
rs12630209	3	156881392	CCNL1	T	G	-0.00874566	0.00157875	3e-08	-0.00126509	0.00161449	0.43
rs12376870	9	117890567	TNC	G	A	0.00886599	0.00161573	4.1e-08	0.00128243	0.00165036	0.44
rs11513729	12	112273499	MAPKAPK5	C	T	0.00799293	0.00141154	1.5e-08	0.00106932	0.00144129	0.46
rs7928320	11	116942753	SIK3	C	G	-0.0172858	0.00297269	6.1e-09	-0.00223066	0.00303665	0.46
rs11134512	5	167847460	WWC1	T	G	0.00824166	0.00146708	1.9e-08	0.00111736	0.00149928	0.46
rs473837	8	60906881	CA8	G	T	0.00863143	0.00143586	1.8e-09	-0.00100543	0.00146675	0.49
rs12281009	11	117032959	PAFAH1B2	A	G	-0.0178672	0.00294699	1.3e-09	-0.00202461	0.0030104	0.5
rs11765062	7	54417515	VSTM2A	T	C	0.00751629	0.00137499	4.6e-08	0.000936617	0.00140472	0.5
rs12538826	7	99030228	PTCD1	T	C	0.0167586	0.00215398	7.2e-15	-0.00143349	0.00220054	0.51
rs6950388	7	1270699	UNCX	G	A	-0.00945149	0.00169839	2.6e-08	0.00114819	0.0017351	0.51
rs7433076	3	90234502	EPHA3	T	A	0.00951719	0.00137849	5.1e-12	-0.00091675	0.0014097	0.52
rs1977658	1	107607037	PRMT6	T	G	0.00810079	0.00145332	2.5e-08	-0.0009635	0.00148574	0.52
rs217672	14	62361021	SYT16	A	C	-0.0118089	0.00154676	2.3e-14	0.00101877	0.00157954	0.52
rs1040046	6	83473573	UBE3D	C	A	-0.0112601	0.00192094	4.6e-09	-0.00124798	0.0019629	0.52
rs35390852	4	143067054	INPP4B	G	A	-0.0113857	0.00208652	4.8e-08	-0.0013317	0.00213247	0.53
rs4663213	2	236807893	AGAP1	G	A	0.0094607	0.00165947	1.2e-08	0.00103579	0.00169689	0.54
rs73213484	4	28489339	RP11-180C1.1	A	T	0.0146376	0.00197063	1.1e-13	0.00124259	0.00201403	0.54
rs6507054	18	31248323	ASXL3	T	C	-0.00928368	0.00139315	2.7e-11	0.000859588	0.00142239	0.55
rs9462670	6	41014309	OARD1	G	C	-0.00941609	0.00162679	7.1e-09	-0.000986425	0.00166233	0.55
rs11782074	8	142617096	AC138647.1	G	T	-0.00971808	0.00143319	1.2e-11	0.000824495	0.00146403	0.57
rs10160769	11	76474827	TSKU	G	C	0.00918268	0.00168019	4.6e-08	-0.000987279	0.00171634	0.57
rs13275517	8	143364521	TSNARE1	T	C	-0.00814992	0.00138623	4.1e-09	-0.000814252	0.00141606	0.57
rs113079574	4	147354089	SLC10A7	C	T	0.00965155	0.0017463	3.3e-08	-0.000993452	0.00178476	0.58
rs12072739	1	98315893	DPYD	A	G	-0.0115866	0.00164338	1.8e-12	-0.000894543	0.00168004	0.59
rs10935143	3	134665159	EPHB1	G	A	0.00839848	0.00137905	1.1e-09	0.000763137	0.00141027	0.59
rs1905616	8	93235675	RUNX1T1	G	A	0.00819683	0.00145677	1.8e-08	0.000802342	0.00148811	0.59
rs8134638	21	40644170	BRWD1	T	C	-0.00779677	0.00142034	4e-08	0.000768208	0.00144941	0.6
rs12033257	1	112318484	KCND3	A	G	0.00980287	0.0014192	4.9e-12	-0.000757207	0.00145086	0.6
rs61985411	14	41336102	LRFN5	T	A	-0.0165324	0.00275855	2.1e-09	-0.00147493	0.002817	0.6
rs2237402	7	39449768	POU6F2	G	A	0.00922809	0.00144668	1.8e-10	0.000768692	0.00147795	0.6
rs12037905	1	219628036	SLC30A10	C	T	0.00792729	0.00138814	1.1e-08	0.000748607	0.0014191	0.6
rs1017529	17	27912415	GIT1	C	A	-0.0106224	0.00183966	7.7e-09	-0.00093032	0.00187847	0.62
rs809955	4	140874760	MAML3	G	A	0.0101003	0.00142485	1.4e-12	-0.000730481	0.00145623	0.62
rs2576135	13	54691442	OLFM4	T	A	0.0131674	0.00238721	3.5e-08	0.00120958	0.00243817	0.62
rs8192675	3	170724883	SLC2A2	T	C	-0.0117042	0.00150889	8.7e-15	-0.000768842	0.00154305	0.62
rs7331420	13	99236471	STK24	G	A	0.00914179	0.00152583	2.1e-09	-0.000762593	0.0015584	0.62
rs39674	16	9413210	C16orf72	C	G	-0.00871427	0.00149816	6e-09	-0.000728975	0.00153021	0.63
rs8011566	14	42939471	LRFN5	T	A	-0.00873021	0.00139086	3.5e-10	-0.000688592	0.00142033	0.63
rs2433733	2	230816703	FBXO36	G	A	0.010504	0.00146427	7.3e-13	0.000690913	0.00149729	0.64
rs36131051	3	107888841	IFT57	T	G	0.0107943	0.00171155	2.9e-10	0.000827802	0.0017503	0.64
rs62259692	3	51847709	IQCF3	G	A	-0.0177511	0.00293025	1.4e-09	0.00133971	0.00299659	0.65
rs147730268	12	123024476	KNTC1	G	T	0.0228315	0.00248522	4e-20	-0.00115027	0.00253762	0.65
rs112380819	3	9498519	SETD5	G	A	-0.0136884	0.00225826	1.3e-09	-0.00105451	0.00230938	0.65
rs13186637	5	153108558	GRIA1	T	C	0.00868308	0.00144114	1.7e-09	-0.00064613	0.00147277	0.66
rs9395520	6	13183523	PHACTR1	C	T	0.00975752	0.00149027	5.9e-11	0.000665362	0.00152282	0.66
rs10927006	1	243557659	SDCCAG8	T	C	0.0119925	0.00195352	8.3e-10	0.000884198	0.0019971	0.66
rs10204994	2	35443726	CRIM1	G	A	0.0101127	0.0016282	5.3e-10	0.000702062	0.00166492	0.67
rs10499014	6	97947755	MMS22L	C	G	0.0100464	0.00155554	1.1e-10	-0.000664623	0.00158952	0.68
rs4660586	1	42407229	HIVEP3	C	T	0.00896084	0.00156363	1e-08	-0.00062795	0.00159851	0.69
rs533493779	2	104447054	TMEM182	A	T	-0.00869294	0.00142487	1.1e-09	-0.000575884	0.001457	0.69
rs12681792	8	62054463	CLVS1	C	A	-0.0095618	0.00174588	4.3e-08	-0.000691572	0.00178344	0.7
rs1865341	9	8845911	PTPRD	C	T	-0.00899606	0.00161509	2.5e-08	-0.000627794	0.0016497	0.7
rs7020196	9	12289527	TYRP1	C	T	0.00778854	0.00141323	3.6e-08	0.000551538	0.00144352	0.7
rs13427822	2	213414265	ERBB4	A	G	0.00944934	0.00155587	1.3e-09	-0.000583709	0.00159095	0.71
rs270689	6	104790532	HACE1	A	T	-0.0101052	0.00171918	4.2e-09	-0.000649021	0.00175674	0.71
rs59227842	11	43692423	HSD17B12	A	G	-0.0152449	0.00149355	1.8e-24	-0.000569076	0.00152569	0.71
rs2616143	8	20632022	LZTS1	G	A	0.00884801	0.00147397	1.9e-09	0.000515395	0.00150568	0.73
rs6478538	9	124627012	TTLL11	A	G	0.00881355	0.00146753	1.9e-09	-0.000527105	0.00149898	0.73
rs72976986	19	4050424	ZBTB7A	G	A	0.0138512	0.00176589	4.4e-15	0.0006307	0.00180278	0.73
rs9515446	13	112217108	RP11-65D24.2	A	G	-0.00969209	0.00138007	2.2e-12	-0.000458885	0.00140953	0.74
rs10169594	2	41637688	C2orf91	T	C	-0.00788339	0.0014266	3.3e-08	-0.000454997	0.00145877	0.76
rs4759073	12	54653258	CBX5	G	A	0.00934791	0.00139222	1.9e-11	0.000435375	0.00142157	0.76
rs2744801	1	41155486	NFYC	C	T	0.0079536	0.00145216	4.3e-08	0.000444147	0.00148455	0.76
rs149778057	13	31007805	HMGB1	A	C	0.00904547	0.00153465	3.8e-09	0.000436614	0.00156741	0.78
rs1320251	17	21264396	KCNJ12	C	T	0.0123928	0.00138267	3.2e-19	-0.00036868	0.00141185	0.79
rs60497719	19	33971746	PEPD	G	A	-0.00966895	0.00158251	1e-09	-0.000429737	0.00161557	0.79
rs4077093	12	51593616	POU6F1	T	G	0.00969144	0.00167974	7.9e-09	0.000465637	0.00171515	0.79
rs7255223	19	32824310	ZNF507	C	A	0.00896737	0.00155716	8.5e-09	0.000427346	0.0015897	0.79
rs11691869	2	100805996	AFF3	C	A	0.0112311	0.00142704	3.5e-15	-0.000364773	0.00145922	0.8
rs10779835	1	230299949	GALNT2	T	C	0.00800958	0.00140611	1.2e-08	0.000336508	0.00143748	0.81
rs12971645	19	45807945	MARK4	G	A	0.00859421	0.00154345	2.6e-08	0.000343251	0.0015757	0.83
rs2237025	4	55541879	KIT	T	C	0.0102433	0.00139113	1.8e-13	-0.000288029	0.00142177	0.84
rs3759584	14	103990799	CKB	T	C	0.009739	0.00143449	1.1e-11	0.000275608	0.00146488	0.85
rs9529148	13	67419495	PCDH9	G	A	-0.00800109	0.00142353	1.9e-08	-0.00027874	0.00145392	0.85
rs7601895	2	55281901	RTN4	C	G	0.0103104	0.00148708	4.1e-12	0.000278247	0.00152061	0.85
rs7498044	15	92573639	SLCO3A1	G	A	0.00995173	0.00168107	3.2e-09	-0.000318889	0.00171621	0.85
rs35852935	4	17991522	LCORL	A	C	-0.0218858	0.00374062	4.9e-09	0.000639291	0.00382301	0.87
rs4916229	1	171443368	PRRC2C	C	G	-0.0151299	0.00233311	8.9e-11	0.000377044	0.00238515	0.87
rs1229984	4	100239319	ADH1B	T	C	-0.02304	0.00416449	3.2e-08	0.00059029	0.00425621	0.89
rs13104584	4	80811227	ANTXR2	G	A	-0.00864396	0.00139769	6.2e-10	-0.000193276	0.00142848	0.89
rs71495049	10	34014435	PARD3	G	A	-0.0170656	0.00247827	5.7e-12	-0.00034582	0.002532	0.89
rs4500770	16	74658430	RFWD3	A	T	0.00782096	0.00142756	4.3e-08	0.000195701	0.0014581	0.89
rs113706999	3	44159156	TOPAZ1	T	A	-0.0288173	0.00473238	1.1e-09	-0.000603393	0.00483952	0.9
rs58351927	17	5297038	NUP88	A	G	-0.0101443	0.0014973	1.2e-11	-0.00016717	0.0015289	0.91
rs113569731	3	47093206	SETD2	C	A	-0.0151686	0.00241102	3.1e-10	-0.000292565	0.00246561	0.91
rs61971082	13	86494667	SLITRK6	T	G	-0.0101252	0.00152324	3e-11	0.000162024	0.00155575	0.92
rs9477762	6	18507853	RNF144B	A	T	-0.0201859	0.00305238	3.8e-11	0.000271923	0.00311905	0.93
rs10185199	2	40282202	SLC8A1	G	A	0.00999545	0.00156387	1.6e-10	0.000100347	0.00159914	0.95
rs4658403	1	243832560	AKT3	C	T	0.0136423	0.00183985	1.2e-13	9.35e-05	0.00188089	0.96
rs4425224	3	56249398	ERC2	C	A	0.0124424	0.00223714	2.7e-08	-0.00011864	0.00228779	0.96
rs80236973	3	188001014	LPP	C	T	0.0121589	0.0020083	1.4e-09	9.83e-05	0.00205377	0.96
rs181617194	12	122011598	KDM2B	T	C	0.0226623	0.00376431	1.7e-09	0.000121726	0.00384367	0.97
rs7206608	16	82872628	CDH13	C	G	-0.00978895	0.00146872	2.6e-11	4.55e-05	0.00150014	0.98
rs28408562	15	60917079	RORA	C	G	-0.00784012	0.00137968	1.3e-08	4.07e-05	0.00140853	0.98
rs12253527	10	21819824	MLLT10	G	A	-0.0136135	0.00146958	2e-20	-9.61e-06	0.00150144	0.99

## Sheet: Table S5
Supplementary Table S5: Body mass index (BMI) cutoffs for childhood obesity in the Young Finns Study (YFS)
BMI cutoffs (in kg/m2) in the YFS for overweight and obesity categories
	Males		Females
Age	Overweight BMI	Obese BMI	Overweight BMI	Obese BMI
3	17.9	19.6	17.6	19.4
4	17.6	19.3	17.3	19.2
5	17.4	19.3	17.2	19.2
6	17.6	19.8	17.3	19.7
7	17.9	20.6	17.8	20.5
8	18.4	21.6	18.4	21.6
9	19.1	22.8	19.1	22.8
10	19.8	24	19.9	24.1
11	20.6	25.1	20.7	25.4
12	21.2	26	21.7	26.7
13	21.9	26.8	22.6	27.8
14	22.6	27.6	23.3	28.6
15	23.3	28.3	23.9	29.1
16	23.9	28.9	24.4	29.4
17	24.5	29.4	24.7	29.7
18	25	30	25	30

## Sheet: Table S6
Supplementary Table S6: A comparison of BMI cutoffs used to define body size categories in the UK Biobank and Young Finns Study
In UK Biobank the 'thinner' category included everyone up whose BMI was lower than the 33.3109th percentile
The 'about average' category included everyone whose BMI ranged between the 33.3109th percentile to the 84.1458th percentile
The 'plumper' category involved everyone with a BMI from the 84.1458th percentile upwards
All values in the tables below are BMI measures using kg/m2
Cohort	the 33.3 percentile	the 84.1 percentile,BMI
UK Biobank	25	31.7
YFS	23.9	30.8

## Sheet: Table S7
Supplementary Table S7: 126 complex traits and outcomes analyses in the hypothesis-free analysis
Outcome - name of outcome analysed, Sample size - GWAS sample size, Pubmed ID = pubmed identifier
Outcome	Sample size	Lead Author	Year of publication	Pubmed ID
2-choice reaction time	2602	Luciano	2011	21130836
2hr glucose	15234	Saxena R	2010	20081857
4-choice reaction time	2829	Luciano	2011	21130836
8-choice reaction time	1382	Luciano	2011	21130836
Adiponectin	39883	Dastani Z	2012	22479202
Age at menarche	182416	Perry JR	2014	25231870
Age at menopause	69360	Day	2015	26414677
Age of smoking initiation	47961	Furberg	2010	20418890
Alcohol dependence	3829	Olfson	2012	22978509
Alzheimer's disease	54162	Lambert	2013	24162737
Amygdala volume	30717	Hibar	2015	25607358
Amyotrophic lateral sclerosis	36052	van Rheenen	2016	27455348
Anorexia Nervosa	14477	Duncan	2017	28494655
Asthma	26475	Moffatt MF	2007	20860503
AUCins	4324	Prokopenko	2014	24699409
AUCins/AUCglu	4213	Prokopenko	2014	24699409
Autism	10263	NA	2015	NA
Bipolar disorder	16731	Sklar P	2011	21926972
Birth length	28459	van der Valk RJ	2015	25281659
Breast cancer	228951	Michailidou K	2017	29059683
Bulimia nervosa	2442	Wade TD	2013	23568457
Cardioembolic stroke	21185	Malik	2016	26935894
Caudate volume	30717	Hibar	2015	25607358
Celiac disease	15283	Dubois PC	2010	20190752
Childhood intelligence	12441	Benyamin B	2014	23358156
Chronic kidney disease	117165	Pattaro	2015	26831199
Chronotype	128266	Jones	2016	27494321
Cigarettes smoked per day	68028	Furberg	2010	20418890
College completion	95427	Rietveld CA	2013	23722424
Copper	2603	Evans	2013	23720494
Coronary heart disease	184305	Nikpay	2015	26343387
Corrected insulin response	5318	Prokopenko	2014	24699409
Crohn's disease	20883	Liu	2015	26192919
Depressive symptoms	161460	Okbay	2016	27089181
Difference in height between adolescence and adulthood	4282	Cousminer	2013	23449627
Difference in height between childhood and adulthood	5043	Cousminer	2013	23449627
Digit symbol	2956	Luciano	2011	21130836
Eczema	40835	Paternoster	2014	26482879
Ever vs never smoked	74035	Furberg	2010	20418890
Fasting glucose	58074	Manning AK	2012	22581228
Fasting insulin	51750	Manning AK	2012	22581228
Fasting proinsulin	10701	Dupuis J	2011	20081858
Father's age at death	75244	Pilling	2016	27015805
Ferritin	23986	Benyamin	2014	25352340
Former vs current smoker	41969	Furberg	2010	20418890
G speed factor	2430	Luciano	2011	21130836
Gout	69374	Kottgen	2013	23263486
Haemoglobin concentration	71861	van der Harst P	2012	23222517
HbA1C	46368	Soranzo N	2010	20858683
Heart rate	92355	den Hoed M	2013	23583979
Height	253288	Wood AR	2014	25282103
Hip osteoarthritis	14275	Zeggini	2012	22763110
Hippocampus volume	30717	Hibar	2015	25607358
HOMA-B	46186	Dupuis J	2011	20081858
HOMA-IR	46186	Dupuis J	2011	20081858
IgA nephropathy	5957	Feehally J	2010	20595679
Incremental insulin at 30 minutes	4447	Prokopenko	2014	24699409
Infant head circumference	10768	Taal HR	2012	22504419
Inflammatory bowel disease	34652	Liu	2015	26192919
Inspection time	2645	Luciano	2011	21130836
Insulin at 30 minutes	4409	Prokopenko	2014	24699409
Insulin disposition index	5130	Prokopenko	2014	24699409
Insulin sensitivity index	4769	Prokopenko	2014	24699409
Internalizing problems	4596	Benke	2014	24839885
Intracranial volume	30717	Hibar	2015	25607358
Iron	23986	Benyamin	2014	25352340
Ischemic stroke	29633	Malik	2016	26935894
Knee and hip osteoarthritis	14507	Zeggini	2012	22763110
Knee osteoarthritis	11655	Zeggini	2012	22763110
Large vessel disease	21143	Malik	2016	26935894
Lung adenocarcinoma	18336	Wang Y	2014	24880342
Lung cancer	27209	Wang Y	2014	24880342
Major depressive disorder	18759	Sullivan	2013	22472876
Mean cell haemoglobin	64731	van der Harst P	2012	23222517
Mean cell haemoglobin concentration	67852	van der Harst P	2012	23222517
Mean cell volume	69335	van der Harst P	2012	23222517
Mean platelet volume	66867	Gieger C	2011	22139419
Microalbuminuria	54116	Teumer	2015	26631737
Migraine in bipolar disorder	1374	Jacobsen KK	2015	25451450
Mother's age at death	75244	Pilling	2016	27015805
Multiple sclerosis	38589	Beecham	2013	24076602
Myocardial infarction	171875	Nikpay	2015	26343387
Neo-agreeableness	17375	de Moor MH	2012	21173776
Neo-conscientiousness	17375	de Moor MH	2012	21173776
Neo-extraversion	17375	de Moor MH	2012	21173776
Neo-neuroticism	17375	de Moor MH	2012	21173776
Neo-openness to experience	17375	de Moor MH	2012	21173776
Neuroblastoma	4881	Capasso M	2013	23222812
Neuroticism	170911	Okbay	2016	27089181
Nucleus accumbens volume	30717	Hibar	2015	25607358
Oligoclonal band status	3026	Goris A	2015	25616667
Packed cell volume	63511	van der Harst P	2012	23222517
Paget's disease	3440	Albagha OM	2011	21623375
Pallidum volume	30717	Hibar	2015	25607358
Pancreatic cancer	3835	Amundadottir L	2009	19648918
Parents' age at death	75244	Pilling	2016	27015805
Parkinson's disease	1672	Pankratz	2011	21829596
Percent emphysema	7667	Manichaikul A	2014	24383474
PGC cross-disorder traits	61220	Smoller JW	2013	23453885
Plasma cortisol	12597	Bolton JL	2014	25010111
Platelet count	66867	Gieger C	2011	22139419
Primary sclerosing cholangitis	14890	Ji	2017	27992413
Putamen volume	30717	Hibar	2015	25607358
Red blood cell count	66214	van der Harst P	2012	23222517
Rheumatoid arthritis	80799	Okada Y	2014	24390342
Schizophrenia	82315	Ripke S	2014	25056061
Selenium	2603	Evans	2013	23720494
Serum creatinine (eGFRcrea)	118460	Pattaro	2015	26831199
Serum cystatin C (eGFRcys)	33152	Pattaro	2015	26831199
Simple reaction time	2378	Luciano	2011	21130836
Sitting height ratio	21590	Chan	2015	25865494
Sleep duration	128266	Jones	2016	27494321
Small vessel disease	20675	Malik	2016	26935894
Squamous cell lung cancer	18313	Wang Y	2014	24880342
Subjective well being	298420	Okbay	2016	27089181
Systemic lupus erythematosus	3094	Hom G	2008	18204098
Thalamus volume	30717	Hibar	2015	25607358
Top 1 % survival	75244	Pilling	2016	27015805
Transferrin	23986	Benyamin	2014	25352340
Transferrin Saturation	23986	Benyamin	2014	25352340
Type 2 diabetes	110452	Mahajan A	2014	24509480
Ulcerative colitis	27432	Liu	2015	26192919
Urate	7189	Huffman JE	2015	25811787
Urinary albumin-to-creatinine ratio	5825	Teumer	2015	26631737
Years of schooling	293723	Okbay	2016	27225129
Zinc	2603	Evans	2013	23720494

## Sheet: Table S8
Supplementary Table S8: Genetic correlation results between UK Biobank GWAS and independent cohorts based on measured childhood obesity (EGG consortium) and adult body mass index (GIANT consortium)
Genetic correlations coefficients (rG) based on LD score regression analyses
UK Biobank GWAS	independent GWAS	rG coefficeint
childhood body size	childhood obesity (EGG)	0.85
childhood body size	adult body mass index (GIANT)	0.67
adult body size	childhood obesity (EGG)	0.64
adult body size	adult body mass index (GIANT)	0.96

## Sheet: Table S9
Supplementary Table S9: Genetic instruments which provided evidence of an interaction with timepoint in the UK Biobank study
SNP = rs identifier of genetic variant, Interaction P - p-value corresponding to evidence of an interaction with timepoint included in the regression model (to differentiate between the age 10 and adult timepoint in the UK Biobank study)
SNP	Chromosome	Base position	Closest gene	Effect allele	Other allele	Interaction P
rs6938973	6	98421721	MMS22L	T	C	9.86e-15
rs12042908	1	74997762	TNNI3K	A	G	7.27e-14
rs13254613	8	64804804	YTHDF3	A	C	1.71e-13
rs78444298	1	184672098	EDEM3	G	A	1.03e-11
rs9843653	3	49920571	MST1R	T	C	1.29e-11
rs77960	5	103964585	NUDT12	G	A	1.93e-11
rs4744246	9	96254464	FAM120A	A	G	2.38e-11
rs1250597	10	81010250	ZMIZ1	A	G	5.97e-10
rs2725371	8	30854033	PURG	A	G	7.16e-10
rs1320251	17	21264396	KCNJ12	C	T	9.27e-10
rs7132908	12	50263148	FAIM2	G	A	3.98e-09
rs543874	1	177889480	SEC16B	A	G	4.69e-09
rs35957544	8	73440371	KCNB2	G	T	1.03e-08
rs788858	4	82138300	PRKG2	A	G	1.54e-08
rs10182458	2	25150641	ADCY3	A	G	1.94e-08
rs115319174	2	207066474	GPR1	G	C	2.31e-08
rs217672	14	62361021	SYT16	A	C	2.39e-08
rs17770336	9	28414625	LINGO2	C	T	3.51e-08
rs13292699	9	15910044	CCDC171	A	C	4.17e-08
rs236660	7	75050086	POM121C	T	C	4.65e-08
rs429358	19	45411941	APOE	T	C	1.05e-07
rs147730268	12	123024476	KNTC1	G	T	1.27e-07
rs2269610	6	33289935	DAXX	G	C	1.55e-07
rs2999158	1	113239478	MOV10	T	C	1.75e-07
rs4806814	19	1860147	KLF16	G	A	2.96e-07
rs2767486	1	65991203	LEPR	A	G	4.19e-07
rs60644673	7	100096742	NYAP1	G	T	4.19e-07
rs34260097	6	100727703	SIM1	T	G	4.38e-07
rs72910629	6	69761994	BAI3	A	G	7e-07
rs7206608	16	82872628	CDH13	C	G	7.11e-07
rs59227842	11	43692423	HSD17B12	A	G	8.1e-07
rs6265	11	27679916	BDNF	C	T	8.17e-07
rs12253527	10	21819824	MLLT10	G	A	8.77e-07
rs13186637	5	153108558	GRIA1	T	C	9.73e-07
rs17716502	8	116659731	TRPS1	C	T	1.05e-06
rs12538826	7	99030228	PTCD1	T	C	1.27e-06
rs7424120	2	59313974	FANCL	C	T	1.39e-06
rs149457	5	107438057	FBXL17	C	T	1.41e-06
rs113569731	3	47093206	SETD2	C	A	1.91e-06
rs62259692	3	51847709	IQCF3	G	A	2.35e-06
rs9421249	10	118623322	ENO4	C	T	2.67e-06
rs1000471	15	89986583	RHCG	C	T	3.03e-06
rs181617194	12	122011598	KDM2B	T	C	3.35e-06
rs6577497	1	8605667	RERE	A	T	3.35e-06
rs7424771	2	161276378	RBMS1	G	A	4.02e-06
rs12033257	1	112318484	KCND3	A	G	4.14e-06
rs1840660	7	114352615	FOXP2	G	A	5.37e-06
rs2594994	3	11339960	ATG7	T	A	5.52e-06
rs4077093	12	51593616	POU6F1	T	G	5.56e-06
rs7893571	10	16750129	RSU1	G	T	6.09e-06
rs473837	8	60906881	CA8	G	T	6.93e-06
rs11134512	5	167847460	WWC1	T	G	7.23e-06
rs6950388	7	1270699	UNCX	G	A	8.06e-06
rs1411432	9	16728532	BNC2	A	C	9.24e-06
rs10960276	9	11819686	TYRP1	C	A	9.52e-06
rs7570446	2	193801010	TMEFF2	C	A	9.85e-06
rs1454687	3	94038085	NSUN3	C	G	9.97e-06
rs4660586	1	42407229	HIVEP3	C	T	1e-05
rs11691869	2	100805996	AFF3	C	A	1.01e-05
rs61971082	13	86494667	SLITRK6	T	G	1.22e-05
rs2678204	1	201800511	IPO9	T	G	1.25e-05
rs7548936	1	91207757	BARHL2	G	C	1.27e-05
rs809955	4	140874760	MAML3	G	A	1.27e-05
rs7433076	3	90234502	EPHA3	T	A	1.31e-05
rs13427822	2	213414265	ERBB4	A	G	1.37e-05
rs3814883	16	29994922	TAOK2	C	T	1.38e-05
rs2433733	2	230816703	FBXO36	G	A	1.39e-05
rs11642387	16	6753239	RBFOX1	A	G	1.65e-05
rs4658403	1	243832560	AKT3	C	T	1.68e-05
rs11708540	3	70593081	FOXP1	G	A	1.74e-05
rs403694	21	46567625	ADARB1	C	T	1.82e-05
rs72976986	19	4050424	ZBTB7A	G	A	2.12e-05
rs117911387	9	130446836	STXBP1	G	A	2.27e-05
rs55931203	17	65854602	BPTF	C	T	2.34e-05
rs4419475	4	96150044	UNC5C	A	T	2.61e-05
rs116195355	1	39941508	MACF1	C	A	2.62e-05
rs409696	2	147900651	ACVR2A	G	A	2.83e-05
rs73213484	4	28489339	RP11-180C1.1	A	T	3.02e-05
rs10927006	1	243557659	SDCCAG8	T	C	3.09e-05
rs1977658	1	107607037	PRMT6	T	G	3.15e-05
rs10499014	6	97947755	MMS22L	C	G	3.54e-05
rs2237025	4	55541879	KIT	T	C	3.59e-05
rs2164300	4	67813017	CENPC	C	T	3.66e-05
rs8192675	3	170724883	SLC2A2	T	C	3.85e-05
rs55880046	16	19941557	GPRC5B	T	G	3.86e-05
rs11782074	8	142617096	AC138647.1	G	T	4.14e-05
rs9395520	6	13183523	PHACTR1	C	T	4.2e-05
rs601338	19	49206674	FUT2	G	A	4.42e-05
rs12357890	10	99762693	CRTAC1	A	G	4.8e-05
rs117903946	16	67449639	ZDHHC1	G	A	5.56e-05
rs62106258	2	417167	FAM150B	T	C	6.25e-05
rs8134638	21	40644170	BRWD1	T	C	6.61e-05
rs34517439	1	78450517	DNAJB4	C	A	6.85e-05
rs35852935	4	17991522	LCORL	A	C	6.93e-05
rs10973159	9	36992547	PAX5	G	T	7.01e-05
rs4916229	1	171443368	PRRC2C	C	G	7.07e-05
rs10774018	12	2157925	CACNA1C	G	C	7.16e-05
rs3737992	1	33234128	KIAA1522	G	A	7.16e-05

[truncated: 14 more sheets: Table S10, Table S11, Table S12, Table S13, Table S14, Table S15, Table S16, Table S17, Table S18, Table S19, Table S20, Table S21, Table S22, Table S23]
